# Supplementary material for: Identification of spatially-resolved markers of malignant transformation in Intraductal Papillary Mucinous Neoplasms
Source: Nat Commun. 2024 Mar 29;15:2764. doi: 10.1038/s41467-024-46994-2 (PMC10980816; doi:10.1038/s41467-024-46994-2)
Supplement: Supplementary file 4 — Source Data [file 41467_2024_46994_MOESM4_ESM.xlsx]

## Sheet: Figure 2_clustering
	cluster	TMA
TGCCTTGCCCTTACGG-1_1	Acinar Tissue	TMA_1
GACGACTTTCCAAGAA-1_1	Pancreatic stroma 2	TMA_1
CCAGTGAGCTCCTTGT-1_1	Pancreatic stroma	TMA_1
TAACCGTCCAGTTCAT-1_1	Acinar Tissue	TMA_1
CAAGGGAGTGTATTTG-1_1	Pancreatic stroma	TMA_1
TTATTTCATCCCAAAC-1_1	Acinar Tissue	TMA_1
TATGGCAGACTTTCGA-1_1	Acinar Tissue	TMA_1
CTTCGTGCCCGCATCG-1_1	Acinar Tissue	TMA_1
AAACGGGTTGGTATCC-1_1	Acinar Tissue	TMA_1
TGCAAACCCACATCAA-1_1	Fibrotic Acinar tissue	TMA_1
GACGGGATGTCTTATG-1_1	Acinar Tissue	TMA_1
GGCGAGCATCGAGGAC-1_1	Pancreatic stroma 2	TMA_1
CGCGTGCTATCAACGA-1_1	Acinar Tissue	TMA_1
TGAAACCTCAACTCAC-1_1	Acinar Tissue	TMA_1
CACATAAGGCGACCGT-1_1	Acinar Tissue	TMA_1
TGACCCAACTCACATT-1_1	Acinar Tissue	TMA_1
ATACGCCGATCTACCG-1_1	Acinar Tissue	TMA_1
ACTTATCTGATCTATA-1_1	Pancreatic stroma	TMA_1
GTGTGAGCCGAGGTGC-1_1	Pancreatic stroma	TMA_1
GATGATTTGAAACTGG-1_1	Acinar Tissue	TMA_1
GGGAACCACCTGTTTC-1_1	Acinar Tissue	TMA_1
GTTCGTTGCGGACCAG-1_1	Pancreatic stroma	TMA_1
TGAGGTTGATCCCAAG-1_1	Fibrotic Acinar tissue	TMA_1
GATGCCACACTACAGC-1_1	Acinar Tissue	TMA_1
AGGCAAAGAGGAATCA-1_1	Pancreatic stroma	TMA_1
AAGTAAGCTTCCAAAC-1_1	Acinar Tissue	TMA_1
AACGTAGTCTACCCAT-1_1	Acinar Tissue	TMA_1
GTTTGAGCGGTTATGT-1_1	Pancreatic stroma	TMA_1
GAAGCAAGGCAATGTT-1_1	Pancreatic stroma	TMA_1
TCACTCAGCGCATTAG-1_1	Pancreatic stroma	TMA_1
TACAATGAAACCAGCA-1_1	Fibrotic Acinar tissue	TMA_1
GTGCGCTTACAAATGA-1_1	Fibrotic Acinar tissue	TMA_1
GCACTCCCACAGTCCC-1_1	Pancreatic stroma	TMA_1
CGAAGACTGCCCGGGA-1_1	Pancreatic stroma	TMA_1
CAGGATCCGCCCGACC-1_1	Pancreatic stroma	TMA_1
CACGATTGGTCGTTAA-1_1	Pancreatic stroma	TMA_1
GGTTGTATCGTGAAAT-1_1	Pancreatic stroma	TMA_1
TCTTATGGGTAGTACC-1_1	Pancreatic stroma	TMA_1
TACAAGCTGTTCACTG-1_1	Acinar Tissue	TMA_1
GACCGACCGCTAATAT-1_1	Acinar Tissue	TMA_1
TGCATGAGTAGATTCG-1_1	Pancreatic stroma	TMA_1
AATTCCAACTTGGTGA-1_1	Pancreatic stroma 2	TMA_1
TGCCGATGTCATCAAT-1_1	Pancreatic stroma	TMA_1
GCTGGGTCCGCTGTTA-1_1	Pancreatic stroma	TMA_1
TGAACACCCGAAGCAG-1_1	Fibrotic Acinar tissue	TMA_1
AACATTGGTCAGCCGT-1_1	Fibrotic Acinar tissue	TMA_1
GTGGGTCTTCTTTGCG-1_1	Acinar Tissue	TMA_1
CATCGAATGGATCTCT-1_1	Acinar Tissue	TMA_1
GCTACACTGTCCGAAC-1_1	Acinar Tissue	TMA_1
CGGGTTGTAGCTTTGG-1_1	Pancreatic stroma	TMA_1
CCTAAGTGTCTAACCG-1_1	Acinar Tissue	TMA_1
TCTGTGACTGACCGTT-1_1	Pancreatic stroma 2	TMA_1
TTATCATACTCGCAAA-1_1	Pancreatic stroma 2	TMA_1
AGCGTAGCGCTAGACC-1_1	Acinar Tissue	TMA_1
TCCCTCCGAAATCGTT-1_1	Pancreatic stroma	TMA_1
AGGTCGCCACTTCGGT-1_1	Acinar Tissue	TMA_1
CTAGCAACTAATTTAC-1_1	Acinar Tissue	TMA_1
TTGCTAGCTACCAATC-1_1	Acinar Tissue	TMA_1
GCCGGTTTGGGCGGAT-1_1	Pancreatic stroma 2	TMA_1
TGTAACTTGTCAACCT-1_1	Pancreatic stroma	TMA_1
CGAGATGTTGCCTATA-1_1	Acinar Tissue	TMA_1
GTTACGAAATCCACGC-1_1	Pancreatic stroma	TMA_1
CTTGTCGTACGTGTCA-1_1	Acinar Tissue	TMA_1
GCGTCCAGCTCGTGGC-1_1	Pancreatic stroma	TMA_1
CCCTTCTCGTACGCGA-1_1	Fibrotic Acinar tissue	TMA_1
CCAAAGTCCCGCTAAC-1_1	Pancreatic stroma 2	TMA_1
CCGCTTCGCGGTTAAC-1_1	Acinar Tissue	TMA_1
GTTACGGCCCGACTGC-1_1	Acinar Tissue	TMA_1
CCCGCTTGCCCTCGTC-1_1	Pancreatic stroma	TMA_1
TAGTGAGAAGTGGTTG-1_1	Acinar Tissue	TMA_1
CGCTACCGCCCTATGA-1_1	Pancreatic stroma	TMA_1
AAACAATCTACTAGCA-1_1	Pancreatic stroma	TMA_1
GCGCGATGGGTCAAGT-1_1	Pancreatic stroma	TMA_1
ATAAACCATTGGACGG-1_1	Acinar Tissue	TMA_1
TCGGGCACTTCTGGAT-1_1	Pancreatic stroma	TMA_1
TCTGTGGCTACATTTC-1_1	Pancreatic stroma	TMA_1
CTCTGTGCCTGCTATG-1_1	Pancreatic stroma	TMA_1
CACGACTAAAGTTCTG-1_1	Pancreatic stroma	TMA_1
GAGGAGTAATTCCTAC-1_1	Pancreatic stroma	TMA_1
AGAGGTATCTCGGTCC-1_1	Pancreatic stroma	TMA_1
GGCGTACCCTATATAA-1_1	Pancreatic stroma	TMA_1
GCCGGAAACACATCTT-1_1	Pancreatic stroma	TMA_1
GGGATTATCTCACAAC-1_1	Pancreatic stroma	TMA_1
TAGAACGCCAGTAACG-1_1	Pancreatic stroma	TMA_1
TGATGGGACTAAGTCA-1_1	Fibrotic Acinar tissue	TMA_1
TCGCCTCGACCTGTTG-1_1	Pancreatic stroma 2	TMA_1
GAAGGACTAAATTGAA-1_1	Pancreatic stroma 2	TMA_1
GTATCGGGACGAGCTG-1_1	Pancreatic stroma	TMA_1
CCTGTGCATAGGAGAC-1_1	Pancreatic stroma	TMA_1
CATACGGGTGCATGAT-1_1	Acinar Tissue	TMA_1
CCACTAAACTGAATCG-1_1	Pancreatic stroma	TMA_1
AAATTGCGGCGGTTCT-1_1	Pancreatic stroma	TMA_1
AGTCCAGCGGGTACGT-1_1	Pancreatic stroma	TMA_1
CATTCAGGTCAGTGCG-1_1	Pancreatic stroma	TMA_1
CTAAAGTCCGAAGCTA-1_1	Acinar Tissue	TMA_1
AGTATCCATAATAACG-1_1	Acinar Tissue	TMA_1
GTTCCAAGACAGCGAC-1_1	Acinar Tissue	TMA_1
AAGACTAACCCGTTGT-1_1	Pancreatic stroma 2	TMA_1
GATTAATCCTGGCTCA-1_1	Pancreatic stroma	TMA_1
CGCGCAAGGAACTACA-1_1	Pancreatic stroma 2	TMA_1
CAGTAGCGAGGTAGTA-1_1	Pancreatic stroma 2	TMA_1
ACGGCGGGTTGCCCTG-1_1	Pancreatic stroma	TMA_1
CTAGGCGGCAGAGAAT-1_1	Fibrotic Acinar tissue	TMA_1
GTGCGCAGCTTGCTCC-1_1	Acinar Tissue	TMA_1
TCACTATCGTGCAATC-1_1	Acinar Tissue	TMA_1
TATGATTCTGCTTGGT-1_1	Pancreatic stroma	TMA_1
TAAGATTTAGCGGGAG-1_1	Pancreatic stroma	TMA_1
TTACGGTGTCACCGAG-1_1	Pancreatic stroma	TMA_1
CTACACTAGCTTGTTC-1_1	Pancreatic stroma	TMA_1
TGAGCAGTCGTGAAGT-1_1	Pancreatic stroma	TMA_1
CGCTGAGGACGTCCAA-1_1	Pancreatic stroma	TMA_1
GTGTATGACTTTAAAG-1_1	Pancreatic stroma	TMA_1
CTAAACGGGTGTAATC-1_1	Pancreatic stroma	TMA_1
TGTACTGTGCCAAAGT-1_1	Pancreatic stroma	TMA_1
GGCCACAAGCGATGGC-1_1	Pancreatic stroma	TMA_1
GTCAATTGTACTGAAG-1_1	Pancreatic stroma	TMA_1
AGGGACAGCACGGCGG-1_1	Pancreatic stroma 2	TMA_1
AGCTTATAGAGACCTG-1_1	Pancreatic stroma	TMA_1
AACTAGCGTATCGCAC-1_1	Pancreatic stroma	TMA_1
AACTTTAGCTGCTGAG-1_1	Pancreatic stroma	TMA_1
CCCAAGACAGAGTATG-1_1	Pancreatic stroma	TMA_1
GGCATCAACGAGCACG-1_1	Pancreatic stroma	TMA_1
ATGCATTCCGTGATGG-1_1	Pancreatic stroma	TMA_1
TTATAGATGCACATTA-1_1	Pancreatic stroma	TMA_1
GAACCATCTGGGAGAC-1_1	Fibrotic Acinar tissue	TMA_1
ATGTGTAGTTTAGTCA-1_1	IPMN DC rich stroma	TMA_1
AAGTTTACTAATGGCA-1_1	IPMN DC rich stroma	TMA_1
ACATCTCAACGCGTAA-1_1	HGD Gastric IPMN	TMA_1
CCGACTCGCATAGTCT-1_1	HGD Gastric IPMN	TMA_1
CATTTATCGTTCAAGA-1_1	HGD Gastric IPMN	TMA_1
CAAACGTGGTCTTGCG-1_1	IPMN DC rich stroma	TMA_1
TAGAAACCACTAAGTA-1_1	IPMN DC rich stroma	TMA_1
ACTGATTTAGTGATTC-1_1	IPMN DC rich stroma	TMA_1
TCGTATTTCGTCCGGA-1_1	IPMN DC rich stroma	TMA_1
CGGAAATTTCACATCC-1_1	IPMN DC rich stroma	TMA_1
ATCCACGCTAAATGTT-1_1	IPMN DC rich stroma	TMA_1
ATAAAGGTCAAGTACG-1_1	IPMN DC rich stroma	TMA_1
TGGGACCATTGGGAGT-1_1	Pancreatic stroma	TMA_1
CTGCAGGTGCTCGGCC-1_1	Pancreatic stroma	TMA_1
CCGGTGCGAGTGATAG-1_1	Pancreatic stroma 2	TMA_1
GGGTACACTCTGGAGG-1_1	Pancreatic stroma 2	TMA_1
TAGCCAGAGGGTCCGG-1_1	Pancreatic stroma	TMA_1
CTTGTGAGGACAGCGG-1_1	Acinar Tissue	TMA_1
GAAGGGCATAACCATG-1_1	Acinar Tissue	TMA_1
CAACATGGCCTGATAA-1_1	Pancreatic stroma 2	TMA_1
CAATTTGACCGGGAAG-1_1	Pancreatic stroma	TMA_1
TCTGACTGTAATGGTT-1_1	Pancreatic stroma 2	TMA_1
TTCATAGCCTTGTAAC-1_1	Pancreatic stroma	TMA_1
TGGAAACGGAGTGAAC-1_1	Pancreatic stroma	TMA_1
ATCGCACGATTGTTCA-1_1	Acinar Tissue	TMA_1
CGCCACCCGCATTAAC-1_1	Pancreatic stroma	TMA_1
TGGACCACGGCGTTGA-1_1	Acinar Tissue	TMA_1
GTATATGTTACGGCGG-1_1	Pancreatic stroma	TMA_1
GTATTCTTACCGTGCT-1_1	Acinar Tissue	TMA_1
TTCAGAGTAACCTGAC-1_1	Pancreatic stroma	TMA_1
GCGGTAACCCAAATGA-1_1	Acinar Tissue	TMA_1
CTAGATAAACTCCTCG-1_1	Pancreatic stroma	TMA_1
CTGGCTCCTGCGGGAT-1_1	Pancreatic stroma	TMA_1
CAGTCTCTCGGCTAAT-1_1	Pancreatic stroma	TMA_1
GTATGACGTGGGAAAC-1_1	Pancreatic stroma	TMA_1
AGTCACTCCGCCTCAT-1_1	Acinar Tissue	TMA_1
GCAGCGGTGGGCATTA-1_1	Pancreatic stroma	TMA_1
TATGGAGTTTCTCGTT-1_1	Pancreatic stroma	TMA_1
ACTCAACGAATGTATT-1_1	Pancreatic stroma	TMA_1
AACACGCGGCCGCGAA-1_1	Fibrotic Acinar tissue	TMA_1
CGATATTAGCCGCAGG-1_1	Pancreatic stroma	TMA_1
AGCGTCTGAACCCGCA-1_1	Acinar Tissue	TMA_1
GATGTCCGGATCACAT-1_1	Pancreatic stroma	TMA_1
GGTCACGTTAGATTCA-1_1	Acinar Tissue	TMA_1
TTAAGGATACGGAGGT-1_1	Pancreatic stroma	TMA_1
GTGCGGGACCATCGGC-1_1	Pancreatic stroma	TMA_1
CCATCTTGTTCACAAT-1_1	Pancreatic stroma	TMA_1
TCCGAGAAGGCTAAGC-1_1	Pancreatic stroma	TMA_1
TGGCGGTGTGCGATTG-1_1	Pancreatic stroma	TMA_1
ATCCTGCTGCAGATAG-1_1	Pancreatic stroma	TMA_1
TTATGCGTCCCGGTCC-1_1	Pancreatic stroma	TMA_1
CATAATGAGCGGGCGA-1_1	Pancreatic stroma	TMA_1
AGACATAGATCCTTCC-1_1	Pancreatic stroma	TMA_1
GGTGAAACCGGGAATG-1_1	Pancreatic stroma	TMA_1
AACTGGTGTGGGCCTT-1_1	Pancreatic stroma	TMA_1
GTAGCGCTGTTGTAGT-1_1	Pancreatic stroma	TMA_1
TTGTTTGTGTAAATTC-1_1	Acinar Tissue	TMA_1
GGATCAAAGGACGAGG-1_1	Pancreatic stroma	TMA_1
CGTAGCGCCGACGTTG-1_1	Pancreatic stroma	TMA_1
GTTATCACCTTCTGAA-1_1	IPMN DC rich stroma	TMA_1
TGGTATCGGTCTGTAT-1_1	HGD Gastric IPMN	TMA_1
GGAATAACCTCAAGAA-1_1	HGD Gastric IPMN	TMA_1
ATTATCTCGACAGATC-1_1	HGD Gastric IPMN	TMA_1
CCGAGGGATGTTAGGC-1_1	IPMN DC rich stroma	TMA_1
TGAGATCAAATACTCA-1_1	IPMN DC rich stroma	TMA_1
GTTAGAGTGTGCCGCT-1_1	HGD Gastric IPMN	TMA_1
TCGGAATGACCATCAA-1_1	HGD Gastric IPMN	TMA_1
TTCAATTAGCCATAAT-1_1	Ductal tissue	TMA_1
GATGTGTTGTCACAAG-1_1	HGD Gastric IPMN	TMA_1
TCTTTCTCTTAAGGAG-1_1	IPMN DC rich stroma	TMA_1
ACCCTTTAGTTCTCCA-1_1	IPMN DC rich stroma	TMA_1
ACCACAACTCAGAACA-1_1	IPMN DC rich stroma	TMA_1
TATGATAAATCTAACG-1_1	IPMN MDSC rich stroma	TMA_1
GATCCTCTTGCGCTTA-1_1	IPMN MDSC rich stroma	TMA_1
TTCTACCTTTATGTTG-1_1	IPMN MDSC rich stroma	TMA_1
GAAATACCTGCTGGCT-1_1	IPMN DC rich stroma	TMA_1
ATTCTGAGTATGAACT-1_1	IPMN DC rich stroma	TMA_1
GGATTAAGCTAAGGTC-1_1	Borderline IPMN	TMA_1
AGTACGTGGCCTGTCT-1_1	IPMN DC rich stroma	TMA_1
TCAGGGTGCACGAAAC-1_1	IPMN DC rich stroma	TMA_1
AAATTTACCGAAATCC-1_1	Borderline IPMN	TMA_1
TTGAGGCATTTAACTC-1_1	IPMN DC rich stroma	TMA_1
CACCGGAGATATCTCC-1_1	IPMN DC rich stroma	TMA_1
ATTCAAAGTACCTGTT-1_1	Pancreatic stroma	TMA_1
TGGACGTAGGCGAATC-1_1	Pancreatic stroma	TMA_1
ACACATTGACGCAACA-1_1	Pancreatic stroma	TMA_1
GATATCAGTATGTATC-1_1	Pancreatic stroma	TMA_1
TGGGCCTTGCCTGCAT-1_1	Acinar Tissue	TMA_1
CAAAGTCAGGTTAGCT-1_1	Pancreatic stroma	TMA_1
GGATCCCTACCAGCTA-1_1	Pancreatic stroma	TMA_1
ATCGTCCAATCGAGTC-1_1	Fibrotic Acinar tissue	TMA_1
ACATGGCTCAATTTAG-1_1	Pancreatic stroma	TMA_1
AGGCCCAGTGACTGGT-1_1	Pancreatic stroma	TMA_1
GCTTCCAGCTTAGATT-1_1	Pancreatic stroma	TMA_1
TGCTTGAAACCATGCA-1_1	Acinar Tissue	TMA_1
CAATATTGGACTAGTG-1_1	Pancreatic stroma	TMA_1
CGTGCTGGCCTAGTCG-1_1	Pancreatic stroma	TMA_1
CCTGCGATAGAACTGT-1_1	Pancreatic stroma	TMA_1
GGGTAATGCTGTGTTT-1_1	Pancreatic stroma	TMA_1
AACGCGAACGGCAACA-1_1	Pancreatic stroma	TMA_1
TGTCGGCATGGTGGAA-1_1	Pancreatic stroma	TMA_1
AGCGTACGAGAGCTAG-1_1	Acinar Tissue	TMA_1
ATACTCTCGCCACTCT-1_1	Acinar Tissue	TMA_1
AATCCATGCAAGGGTG-1_1	Fibrotic Acinar tissue	TMA_1
TTAAACAGAGTCCCGC-1_1	Pancreatic stroma	TMA_1
CCACAGCTGAAATCAT-1_1	Pancreatic stroma	TMA_1
CGGTTCCGGCTTCTTG-1_1	Pancreatic stroma	TMA_1
GACGTGAGACTCCATG-1_1	Pancreatic stroma 2	TMA_1
TCGTTGGCTCGTCAAT-1_1	Pancreatic stroma	TMA_1
GGTGAACGGGCTAGCC-1_1	Acinar Tissue	TMA_1
GCACTGTGCAAATGTA-1_1	Pancreatic stroma	TMA_1
ACGAGAACCCATCACG-1_1	Pancreatic stroma	TMA_1
CCAGCTACGCCTCATA-1_1	Pancreatic stroma	TMA_1
TCCCGGTCAGGAATTT-1_1	Pancreatic stroma	TMA_1
TCGCATTCAATGACTT-1_1	Pancreatic stroma	TMA_1
CTGGTTCAACGCATCA-1_1	Acinar Tissue	TMA_1
GGTGATTTCATCTTGT-1_1	Pancreatic stroma	TMA_1
CACCCTTTCCTCGCTC-1_1	Pancreatic stroma	TMA_1
CAACTTGTAGTGGGCA-1_1	Acinar Tissue	TMA_1
AATATCAAGGTCGGAT-1_1	Pancreatic stroma	TMA_1
ACTCAGACCTGCTTCT-1_1	Pancreatic stroma	TMA_1
TTGGAGTCTCCCTTCT-1_1	Pancreatic stroma	TMA_1
GGATACTCATGAATTG-1_1	Acinar Tissue	TMA_1
TGGGCACAAACAGAAC-1_1	Pancreatic stroma	TMA_1
GAGCCACGGTAGTAGG-1_1	Pancreatic stroma	TMA_1
TCGATAGGCTAGTCGC-1_1	Pancreatic stroma	TMA_1
TAACCGCCCGCAGTGC-1_1	Pancreatic stroma	TMA_1
GCCTATTTGCTACACA-1_1	Pancreatic stroma	TMA_1
TTGACGATTCAGCACG-1_1	Pancreatic stroma	TMA_1
TTAAACCGGTAGCGAC-1_1	Pancreatic stroma	TMA_1
CTTGACCCGAAAGATA-1_1	HGD Gastric IPMN	TMA_1
CGCAGAAACATTTGCG-1_1	HGD Gastric IPMN	TMA_1
GACCCGTCGCCGGCTA-1_1	HGD Gastric IPMN	TMA_1
AATCGGGACACTACGA-1_1	HGD Gastric IPMN	TMA_1
GTCACAAAGTTTCCAA-1_1	HGD Gastric IPMN	TMA_1
TATATTCGCGTCGATA-1_1	HGD Gastric IPMN	TMA_1
CCTCCCGACAATCCCT-1_1	HGD Gastric IPMN	TMA_1
CGACATGCGATCTTCT-1_1	IPMN DC rich stroma	TMA_1
AACACGACTGTACTGA-1_1	HGD Gastric IPMN	TMA_1
CACCGCCGACCAGCGA-1_1	IPMN DC rich stroma	TMA_1
CAGAGTGATTTAACGT-1_1	IPMN DC rich stroma	TMA_1
GTCAGTTGTGCTCGTT-1_1	IPMN DC rich stroma	TMA_1
GATGTCGGTCAACTGC-1_1	HGD Gastric IPMN	TMA_1
AGGGCAGCGGCGTGGT-1_1	HGD Gastric IPMN	TMA_1
ACATCGTTAACCTAGT-1_1	IPMN DC rich stroma	TMA_1
TCCATTGTGACCTCGT-1_1	IPMN DC rich stroma	TMA_1
TGTTTAATACTTCATC-1_1	IPMN DC rich stroma	TMA_1
TTGCTGGCCGGGCTTC-1_1	IPMN DC rich stroma	TMA_1
CATATTATTTGCCCTA-1_1	IPMN DC rich stroma	TMA_1
CTGCCTAGCCACCAAG-1_1	IPMN DC rich stroma	TMA_1
ACGAGATATTTGCTTA-1_1	Borderline IPMN	TMA_1
GACTACAATTGCTCGT-1_1	IPMN DC rich stroma	TMA_1
AACGTGATGAAGGACA-1_1	IPMN DC rich stroma	TMA_1
ACTCTCTTATACACGA-1_1	IPMN DC rich stroma	TMA_1
CGCATCATGGCTTCAG-1_1	IPMN DC rich stroma	TMA_1
CGGCTCTTCGTCGAAC-1_1	IPMN DC rich stroma	TMA_1
ATTCTTCGTACTTATG-1_1	HGD Gastric IPMN	TMA_1
AGTGAGGGTTTCTGAC-1_1	IPMN DC rich stroma	TMA_1
GCCAGGCGTTCGCATG-1_1	HGD Gastric IPMN	TMA_1
GACTAACACAGCACCT-1_1	HGD Gastric IPMN	TMA_1
CAATGGAATCTACATA-1_1	HGD Gastric IPMN	TMA_1
GTGGTCAGCGAAGTAT-1_1	IPMN DC rich stroma	TMA_1
ATGGCTGGAAATGGCC-1_1	HGD Gastric IPMN	TMA_1
ATCAGGTCGCCATTGC-1_1	IPMN DC rich stroma	TMA_1
TATCACCATGTAAAGT-1_1	HGD Gastric IPMN	TMA_1
AGCGCTTATGGGCAAG-1_1	IPMN DC rich stroma	TMA_1
AAGCGGCGTCATGGGT-1_1	Ductal tissue	TMA_1
ACTAATACGTCAGGCG-1_1	Ductal tissue	TMA_1
GGCTGAGCATCGTAAG-1_1	Ductal tissue	TMA_1
AGATGCTATAACGAGC-1_1	Pancreatic stroma	TMA_1
AATTACTCGTACGCTC-1_1	Pancreatic stroma 2	TMA_1
CGTCAATCTTTAACAT-1_1	Pancreatic stroma	TMA_1
CCAAAGCAGTTGGTTG-1_1	Pancreatic stroma 2	TMA_1
CCATATTGGATCATGA-1_1	Pancreatic stroma	TMA_1
CGTACCGAAAGTCTAG-1_1	Acinar Tissue	TMA_1
CTCGAGATCCAAAGCA-1_1	Pancreatic stroma	TMA_1
TGGATAGAGTAACAGA-1_1	Pancreatic stroma	TMA_1
TCACAGATCCTCAAAC-1_1	Acinar Tissue	TMA_1
AGAGCTACGAAAGCAT-1_1	Acinar Tissue	TMA_1
TGCGTGATTGGGTGTC-1_1	Pancreatic stroma	TMA_1
CACATGTTTGGACATG-1_1	Acinar Tissue	TMA_1
TTCGCATCCGGAAGCA-1_1	Pancreatic stroma	TMA_1
CCCTAGTGTCAGGTGT-1_1	Pancreatic stroma	TMA_1
TTACCGCCTTAGGGAA-1_1	Pancreatic stroma	TMA_1
CCAGTCCATTATTCGA-1_1	Pancreatic stroma	TMA_1
CGTAAACGCTTGAGTG-1_1	Pancreatic stroma	TMA_1
ATTCCTTCCAGGCGGT-1_1	Pancreatic stroma	TMA_1
TTCCTTTCTGTGTTGC-1_1	Pancreatic stroma	TMA_1
AGTTGACATCGGCTGG-1_1	Pancreatic stroma	TMA_1
AACTCGATGGCGCAGT-1_1	Pancreatic stroma	TMA_1
GATAAGGCAGATGCAA-1_1	Pancreatic stroma	TMA_1
GGCTGGCTAGCTTAAA-1_1	Pancreatic stroma 2	TMA_1
CCTCATGCAGCTACGA-1_1	Pancreatic stroma	TMA_1
GACGCCTGTTGCAGGG-1_1	Pancreatic stroma	TMA_1
TAATTAGATGGATATG-1_1	Pancreatic stroma	TMA_1
GAGGGCATCGCGTATC-1_1	Pancreatic stroma	TMA_1
CTTGTGAGTCTTTGAC-1_1	Acinar Tissue	TMA_1
TCAACACATTGGGTAA-1_1	Pancreatic stroma	TMA_1
ACTGTATACGCGAGCA-1_1	Pancreatic stroma	TMA_1
GTGAAACGTGCTCCAC-1_1	Pancreatic stroma	TMA_1
CGAGTGCTATAGTTCG-1_1	Pancreatic stroma	TMA_1
GTACTGCATGAAGCGT-1_1	Pancreatic stroma	TMA_1
GTAACTTGCGGCAGTC-1_1	Pancreatic stroma	TMA_1
GAATCGCCGGACACGG-1_1	Pancreatic stroma	TMA_1
GGGAGTAATGGCTGGC-1_1	Pancreatic stroma	TMA_1
CATGAACCGACATTTG-1_1	Pancreatic stroma	TMA_1
TCTGTCATACAAGAGC-1_1	Pancreatic stroma	TMA_1
GTCGTCAATTATAAGG-1_1	Pancreatic stroma	TMA_1
TAAAGAGCCCGAAACC-1_1	Pancreatic stroma	TMA_1
GTACTGAGGTCGTAAC-1_1	Pancreatic stroma	TMA_1
AAAGACCCAAGTCGCG-1_1	Pancreatic stroma	TMA_1
CGTCAGTGCGCACAAG-1_1	Pancreatic stroma	TMA_1
TGTATCCTTATTCCAT-1_1	Pancreatic stroma	TMA_1
ATTCTCGTCTCTTTAG-1_1	Pancreatic stroma	TMA_1
AAAGTCACTGATGTAA-1_1	Acinar Tissue	TMA_1
CTATGTCTATTGAAAC-1_1	Acinar Tissue	TMA_1
TCGGGTGAAACTGCTA-1_1	IPMN DC rich stroma	TMA_1
TGTCCCGACATAGCAC-1_1	Fibrotic tissue	TMA_1
ACAGCATAGAGCCAGT-1_1	HGD Gastric IPMN	TMA_1
ATATTCCCACAGGTCA-1_1	IPMN DC rich stroma	TMA_1
TTGGATCGACTTCTGG-1_1	HGD Gastric IPMN	TMA_1
CACCATCGGAGGAGAC-1_1	IPMN DC rich stroma	TMA_1
TCGTTCGTTATTATGT-1_1	HGD Gastric IPMN	TMA_1
CTTAACTTCGAAGTAC-1_1	IPMN DC rich stroma	TMA_1
GCACAAGTGTCGGAAG-1_1	HGD Gastric IPMN	TMA_1
TACCAGCTAGGTTTAA-1_1	HGD Gastric IPMN	TMA_1
ACGTACAGATTTCTCT-1_1	HGD Gastric IPMN	TMA_1
AATTTGGTTCCAAAGA-1_1	HGD Gastric IPMN	TMA_1
GTAAGGATTTGTCGGA-1_1	IPMN DC rich stroma	TMA_1
CATCATCTACCCGGAC-1_1	HGD Gastric IPMN	TMA_1
ACGATGGATCCGATGC-1_1	HGD Gastric IPMN	TMA_1
CACTCAGCTCTTGAGG-1_1	HGD Gastric IPMN	TMA_1
TAGATCCGAAGTCGCA-1_1	HGD Gastric IPMN	TMA_1
TGAAACTTATGCAAGC-1_1	HGD Gastric IPMN	TMA_1
GCGATTCTGGAAGCAG-1_1	IPMN DC rich stroma	TMA_1
CAAACTATTGAGCTTC-1_1	IPMN DC rich stroma	TMA_1
TAGAATTAAGGGCAAC-1_1	IPMN DC rich stroma	TMA_1
CGAAACATAGATGGCA-1_1	IPMN DC rich stroma	TMA_1
GATGGTGCCCTAGGCA-1_1	IPMN DC rich stroma	TMA_1
CCCGCAGGGCCCAAAG-1_1	IPMN DC rich stroma	TMA_1
ACAGCGCACCCGCAGC-1_1	IPMN DC rich stroma	TMA_1
GGTAAATGTGCGTTAC-1_1	IPMN DC rich stroma	TMA_1
GTCCTTCTAGTGGGTT-1_1	Borderline IPMN	TMA_1
GGAAGCTCGCTTACAG-1_1	Borderline IPMN	TMA_1
CACCGATACACCGAGC-1_1	Borderline IPMN	TMA_1
CAGCCGGGCCCTCTAT-1_1	HGD Gastric IPMN	TMA_1
CGGAGCTTATAACACC-1_1	HGD Gastric IPMN	TMA_1
ATTACAACTACCGGCC-1_1	HGD Gastric IPMN	TMA_1
TCCTCTGGCCCATTAG-1_1	HGD Gastric IPMN	TMA_1
CGGCACCGTTAGCGCC-1_1	HGD Gastric IPMN	TMA_1
TCGGTCCCTGACTCCA-1_1	IPMN DC rich stroma	TMA_1
CTGCGGTAGTCACGTG-1_1	HGD Gastric IPMN	TMA_1
ATCGTTCACTTTCGCC-1_1	HGD Gastric IPMN	TMA_1
CTAGACTGCATTTCGT-1_1	HGD Gastric IPMN	TMA_1
TTGCCGGTGATCCCTC-1_1	IPMN DC rich stroma	TMA_1
CTGTCACGCCAGGCGC-1_1	Ductal tissue	TMA_1
CGGTATAGGTATTAGC-1_1	Ductal tissue	TMA_1
CCAACGCTTGCCAGGG-1_1	Immune rich stroma 3	TMA_1
TCCGCAGCCACCTAGC-1_1	Pancreatic stroma	TMA_1
GAGGAGATCCTCATGC-1_1	Pancreatic stroma	TMA_1
GGTCCTTCATACGACT-1_1	Acinar Tissue	TMA_1
CCCTGTTGGCAAAGAC-1_1	Pancreatic stroma	TMA_1
GTGCCTAGCTATGCTT-1_1	Pancreatic stroma	TMA_1
GTCATCTCCTACAGCT-1_1	Pancreatic stroma	TMA_1
GCGAGAAACGGGAGTT-1_1	Fibrotic Acinar tissue	TMA_1
CGTCGCGGCGGGATTT-1_1	Pancreatic stroma	TMA_1
CATTGTGTGCTAGATC-1_1	Pancreatic stroma	TMA_1
CGCGGCAGTATTACGG-1_1	Pancreatic stroma	TMA_1
GAAATGGGATGTAAAC-1_1	Acinar Tissue	TMA_1
CATTCCCTAAGTACAA-1_1	Pancreatic stroma	TMA_1
AGTTCTGCGTTGTATC-1_1	Acinar Tissue	TMA_1
ACCCTATAGGACTGAG-1_1	Pancreatic stroma	TMA_1
TTAGATAGGTCGATAC-1_1	Pancreatic stroma	TMA_1
ATTGATAGCAACGAGA-1_1	Pancreatic stroma	TMA_1
TCTCGGCTCCAGGACT-1_1	Pancreatic stroma	TMA_1
CTTGAGGTTATCCCGA-1_1	Pancreatic stroma	TMA_1
AAGAAGGATCAGTTAG-1_1	Pancreatic stroma	TMA_1
GTACGACGGCGCTGCG-1_1	Pancreatic stroma	TMA_1
CTTATGTTGACTACCA-1_1	Pancreatic stroma	TMA_1
CGGCACTCAAGAAAGT-1_1	Pancreatic stroma	TMA_1
GTCAAAGTTTACATAG-1_1	Pancreatic stroma	TMA_1
CTCCTAAGTTATGTCT-1_1	Pancreatic stroma	TMA_1
ACTGTGCTAGTAGATC-1_1	Pancreatic stroma	TMA_1
GTTTGGCCGCTCAGCG-1_1	Pancreatic stroma	TMA_1
TTATCCAATCGAACTC-1_1	Pancreatic stroma	TMA_1
CCGTACCCAAGCGCCA-1_1	Pancreatic stroma	TMA_1
CATACAAAGCCGAACC-1_1	Pancreatic stroma	TMA_1
GGTCGGTAATTAGACA-1_1	Pancreatic stroma	TMA_1
AGCGGGAAGGGTCCAT-1_1	Pancreatic stroma 2	TMA_1
GCCCACCAAGGCTGTC-1_1	Pancreatic stroma	TMA_1
GTAGACGTCGTTACAT-1_1	Pancreatic stroma	TMA_1
GAGCATCATCCCTGGG-1_1	Pancreatic stroma	TMA_1
AGGTAACCTCCTATTC-1_1	Pancreatic stroma	TMA_1
GGTTTGAGTGCTGGAA-1_1	Pancreatic stroma	TMA_1
GCACTAGTCGCGCTAT-1_1	Pancreatic stroma	TMA_1
GGTAACTATGTATCTG-1_1	Pancreatic stroma	TMA_1
GCGGTCCCTAGACGCA-1_1	Pancreatic stroma	TMA_1
CGAGCGTTGATCAGCC-1_1	Pancreatic stroma	TMA_1
AATCCAAGGGCCTGAG-1_1	Pancreatic stroma	TMA_1
CCGTGCCCATGACGGC-1_1	Pancreatic stroma	TMA_1
GAAATTCACATCGCTG-1_1	Pancreatic stroma	TMA_1
CTCTGCGAAGCAAGCA-1_1	Pancreatic stroma	TMA_1
AGTAGGTAACATACAT-1_1	Pancreatic stroma	TMA_1
TGCGGCATAGTTCAAC-1_1	Acinar Tissue	TMA_1
TCGTATAGTGCAATTA-1_1	Fibrotic Acinar tissue	TMA_1
TAGTTTATTCTTGCTT-1_1	IPMN DC rich stroma	TMA_1
GATATCTCATGCAATA-1_1	Macrophage/Fibroblast rich stroma	TMA_1
CGTTTAAGCGGAGCAC-1_1	Ductal tissue	TMA_1
CATGCTGGCTCCAATT-1_1	Macrophage/Fibroblast rich stroma	TMA_1
GAAACAGCCATGCAGT-1_1	Macrophage/Fibroblast rich stroma	TMA_1
AGTTTCGCAGGTCGGA-1_1	Fibrotic tissue	TMA_1
CTCATGGCTCACAATC-1_1	Fibrotic tissue	TMA_1
AACCGTTGTGTTTGCT-1_1	IPMN DC rich stroma	TMA_1
ACCCTTCATCTGCGAA-1_1	Macrophage/Fibroblast rich stroma	TMA_1
TGCGGTGAAATTTCAT-1_1	IPMN DC rich stroma	TMA_1
CAAATTGTCAGCAAGC-1_1	Borderline IPMN	TMA_1
GAGGTACATCCATCTT-1_1	IPMN DC rich stroma	TMA_1
AAATGGCATGTCTTGT-1_1	Borderline IPMN	TMA_1
TCATCCCAGAGGGTGG-1_1	HGD Gastric IPMN	TMA_1
CGTAGCGAATTGTCAG-1_1	HGD Gastric IPMN	TMA_1
CCTAGTTAGTCGCATG-1_1	IPMN DC rich stroma	TMA_1
GAAACTCTAATGAAGG-1_1	HGD Gastric IPMN	TMA_1
TTGTATCACACAGAAT-1_1	IPMN DC rich stroma	TMA_1
TTCAAGCCGAGCTGAG-1_1	IPMN DC rich stroma	TMA_1
AGGTACGATATTGCCA-1_1	IPMN DC rich stroma	TMA_1
TTAAGCCGACAACTTC-1_1	IPMN DC rich stroma	TMA_1
GTCTTAGTACAGCCGG-1_1	IPMN DC rich stroma	TMA_1
TGGGTAAGGTTCCCGC-1_1	Borderline IPMN	TMA_1
CTACGCCATTTCCGAT-1_1	Borderline IPMN	TMA_1
GACCGTCAGGTCGTGA-1_1	Borderline IPMN	TMA_1
TAGTTAAGATAGGATA-1_1	Borderline IPMN	TMA_1
GAATATTCGGAGTCCC-1_1	Borderline IPMN	TMA_1
CAAACTACGATAGAGA-1_1	Borderline IPMN	TMA_1
CAGGAAGACTTTATAT-1_1	IPMN DC rich stroma	TMA_1
TTCGTAATCCCAGCGG-1_1	IPMN DC rich stroma	TMA_1
GTGAGGAGCGGTTGAG-1_1	HGD Gastric IPMN	TMA_1
CAATCCCTATACCAGC-1_1	HGD Gastric IPMN	TMA_1
TCACTACGACCAATGC-1_1	HGD Gastric IPMN	TMA_1
GTGATGCACAACATCT-1_1	HGD Gastric IPMN	TMA_1
CCGACGTAAACACAAC-1_1	IPMN DC rich stroma	TMA_1
TGGGATGCACTCATTC-1_1	Ductal tissue	TMA_1
TTCCATCATGCGGTGA-1_1	IPMN MDSC rich stroma	TMA_1
TGCACAGTGAAGTTAT-1_1	Ductal tissue	TMA_1
CTATTGTGTTTGGTCA-1_1	IPMN DC rich stroma	TMA_1
TGCGAGCCCTTCCGCG-1_1	HGD Gastric IPMN	TMA_1
CCAAGTTTCTACAGAT-1_1	Pancreatic stroma	TMA_1
ACGGGTCATGTGACTT-1_1	Pancreatic stroma	TMA_1
GTATAATCTCCCGGAT-1_1	Pancreatic stroma	TMA_1
TAGTCCGTATGCATAA-1_1	Pancreatic stroma	TMA_1
CACTTCGTCTTATCTC-1_1	Pancreatic stroma	TMA_1
CATCCGCAGGCCCGAA-1_1	Pancreatic stroma	TMA_1
CCCTGATGTAACTCGT-1_1	Fibrotic Acinar tissue	TMA_1
CCATAGTCAGTAACCC-1_1	Pancreatic stroma	TMA_1
CGGGCCATAGCCGCAC-1_1	Pancreatic stroma	TMA_1
CTCCGGCTTGTAGACA-1_1	Pancreatic stroma 2	TMA_1
AACTTGCGTTCTCGCG-1_1	Fibrotic Acinar tissue	TMA_1
AATGAGTTCGCATATG-1_1	Pancreatic stroma	TMA_1
CGAGGCCAGGCATTGG-1_1	Pancreatic stroma	TMA_1
TCTGCGTCCGGTTTCT-1_1	Pancreatic stroma	TMA_1
CAATCCTGCCGTGGAG-1_1	Pancreatic stroma	TMA_1
CTGAGCAAGTAACAAG-1_1	Pancreatic stroma	TMA_1
GGGTACCCACGGTCCT-1_1	Pancreatic stroma	TMA_1
ACGGAATTTAGCAAAT-1_1	Pancreatic stroma	TMA_1
GGGCGGTCCTATTGTC-1_1	Pancreatic stroma	TMA_1
ATGTTACGAGCAATAC-1_1	Pancreatic stroma	TMA_1
AACCATGGGATCGCTA-1_1	Pancreatic stroma	TMA_1
TCGCATCCCTAAGTGT-1_1	Pancreatic stroma	TMA_1
ACTTAGTACGACAAGA-1_1	Fibrotic Acinar tissue	TMA_1
GAGCTCTCGGACCTAA-1_1	Pancreatic stroma	TMA_1
TCTATTACGCTGGCGA-1_1	Pancreatic stroma	TMA_1
AGATACGACTTCATAT-1_1	Pancreatic stroma	TMA_1
CGCTATACCGCCCACT-1_1	Pancreatic stroma	TMA_1
CAGTGTCCGCAGAATG-1_1	Pancreatic stroma	TMA_1
CCATCCATACCAAGTC-1_1	Pancreatic stroma	TMA_1
AACCCAGAGACGGAGA-1_1	Pancreatic stroma	TMA_1
GAAGAACGGTGCAGGT-1_1	Pancreatic stroma	TMA_1
GATAAATCGGTGGATG-1_1	Pancreatic stroma	TMA_1
CAGCTCGTGCTTGTGT-1_1	Pancreatic stroma	TMA_1
GAGTACGGGTATACAA-1_1	Pancreatic stroma	TMA_1
CATCGCCCGCGGCCAA-1_1	Pancreatic stroma	TMA_1
TCTTACAGAGGTACCG-1_1	Pancreatic stroma	TMA_1
TGGAAGACGAACACCA-1_1	Pancreatic stroma	TMA_1
GTTGTCGTGTTAGTTG-1_1	Pancreatic stroma	TMA_1
CCAAGGAACAGAGAGG-1_1	Pancreatic stroma	TMA_1
CTGCACCTGGAACCGC-1_1	Fibrotic Acinar tissue	TMA_1
CGCTTTCATACCGGTG-1_1	Pancreatic stroma	TMA_1
CTTCTTACGTCGTATA-1_1	IPMN DC rich stroma	TMA_1
GAAGTGCTGGATAGCT-1_1	IPMN MDSC rich stroma	TMA_1
GTGCAACAAATGTGGC-1_1	IPMN MDSC rich stroma	TMA_1
ACACACTTTCTACACG-1_1	Fibrotic tissue	TMA_1
AGCCCTAAGCGAAGTT-1_1	Macrophage/Fibroblast rich stroma	TMA_1
ATTAATTCGGTCACTC-1_1	Macrophage/Fibroblast rich stroma	TMA_1
AACAGGAAATCGAATA-1_1	Fibrotic tissue	TMA_1
ACGTTTAGTTGTGATC-1_1	Borderline IPMN	TMA_1
TCCTTCAGTGGTCGAA-1_1	IPMN DC rich stroma	TMA_1
CGAACGCCCAGTGCCG-1_1	HGD Gastric IPMN	TMA_1
CCTCGAAGTGGACGGG-1_1	IPMN DC rich stroma	TMA_1
CTCTGTTTGAGGATTC-1_1	HGD Gastric IPMN	TMA_1
TGGGCACGTTCTATGG-1_1	IPMN DC rich stroma	TMA_1
ACTATTCGTCCGTGGT-1_1	HGD Gastric IPMN	TMA_1
CCTCTGGCCTAGACGG-1_1	IPMN DC rich stroma	TMA_1
CCATAAACAACCCGAC-1_1	IPMN DC rich stroma	TMA_1
CATAGTACATTGAGAG-1_1	IPMN DC rich stroma	TMA_1
ATTTCATTATTTCGCG-1_1	Fibrotic tissue	TMA_1
CAACTATATCGAATGC-1_1	IPMN DC rich stroma	TMA_1
CTAGTATTCGGAATTA-1_1	Borderline IPMN	TMA_1
GTGGAACCTACATGCG-1_1	IPMN DC rich stroma	TMA_1
CCTAAAGGCTGACGCT-1_1	Borderline IPMN	TMA_1
CGTGACATTGGGTCGT-1_1	HGD Gastric IPMN	TMA_1
CCAATCGGTAGATCGA-1_1	IPMN DC rich stroma	TMA_1
ATTGTCGCAATACCTT-1_1	HGD Gastric IPMN	TMA_1
AAATTACACGACTCTG-1_1	HGD Gastric IPMN	TMA_1
AAACAGAGCGACTCCT-1_1	HGD Gastric IPMN	TMA_1
CAGCCTCTCCTCAAGA-1_1	IPMN DC rich stroma	TMA_1
TTGCGTGAACGCTTAG-1_1	Ductal tissue	TMA_1
CCGCCTGCGAATTGGT-1_1	IPMN DC rich stroma	TMA_1
AGATGAGGGTTGCGAT-1_1	IPMN DC rich stroma	TMA_1
CGGTGGGCTCCAGCCT-1_1	IPMN MDSC rich stroma	TMA_1
GGCAGCGGTAATCCTA-1_1	IPMN MDSC rich stroma	TMA_1
GCTAGCAGGGAGTGGG-1_1	HGD Gastric IPMN	TMA_1
CTCAAGACATTAGCGC-1_1	IPMN DC rich stroma	TMA_1
CGTCAGCTATTTACTC-1_1	Pancreatic stroma	TMA_1
ATCTGATAGTGTCTTA-1_1	Pancreatic stroma	TMA_1
TGCACTATGTGAGTGC-1_1	Pancreatic stroma	TMA_1
CCGACAAACACATGAG-1_1	Acinar Tissue	TMA_1
GCCTTGTATATGCAGT-1_1	Pancreatic stroma	TMA_1
ATAATACCGTTAGCCG-1_1	Pancreatic stroma 2	TMA_1
ACACTCCAATGTCACT-1_1	Pancreatic stroma	TMA_1
AGTTGCTGACTGATAT-1_1	Pancreatic stroma	TMA_1
GGCGCTCCTCATCAAT-1_1	Acinar Tissue	TMA_1
TGCCTGACATCGGTCA-1_1	Pancreatic stroma	TMA_1
TTGGCCATCTTGCGCT-1_1	Pancreatic stroma	TMA_1
CAGTGGTTGCACATGA-1_1	Pancreatic stroma	TMA_1
AGAATTGTTTGACATA-1_1	Pancreatic stroma	TMA_1
AAATGCTCGTTACGTT-1_1	Pancreatic stroma	TMA_1
CACCTAATAGAGTCGT-1_1	Pancreatic stroma	TMA_1
CATTTCTAGCAGACTA-1_1	Pancreatic stroma	TMA_1
CCGAAAGTGGTGAGCA-1_1	Pancreatic stroma	TMA_1
AGTCAGCCACCGCCTG-1_1	Pancreatic stroma	TMA_1
TCATCACTCGAGCTCG-1_1	Pancreatic stroma	TMA_1
CTCAGGACTCACCTGT-1_1	Pancreatic stroma	TMA_1
CGGTGTACTTGATCCC-1_1	Pancreatic stroma	TMA_1
CCTACGGCTCAGTCGA-1_1	Pancreatic stroma	TMA_1
GTACTTGGGCACTTCT-1_1	Pancreatic stroma	TMA_1
TGATTTCCTCCTGACG-1_1	Pancreatic stroma 2	TMA_1
CCTCACCAATCTTGAC-1_1	Pancreatic stroma	TMA_1
GGTGAGATGCAGATAA-1_1	Pancreatic stroma	TMA_1
GCTAGTTTCATTGAGG-1_1	Pancreatic stroma	TMA_1
AGGACATCGCACGTCG-1_1	Pancreatic stroma	TMA_1
GTGGACGTGCTGAGAC-1_1	Acinar Tissue	TMA_1
TAAGGAACTTGTGGGA-1_1	Pancreatic stroma	TMA_1
TCGCTGTGCGTAAATC-1_1	Pancreatic stroma	TMA_1
GCATCCCTAACTTTGA-1_1	Pancreatic stroma	TMA_1
CACCCACACGTCACCC-1_1	Pancreatic stroma	TMA_1
CCCTCATTCTGGAATT-1_1	Pancreatic stroma	TMA_1
AGGGCGTGATCGGCTA-1_1	Pancreatic stroma	TMA_1
GGTGCGGATAAGTGGC-1_1	Pancreatic stroma	TMA_1
TAATATTGAAATTCGC-1_1	Pancreatic stroma	TMA_1
CTTACACTGGGAAATA-1_1	Pancreatic stroma	TMA_1
GTTCCAGTCTGACCAT-1_1	IPMN DC rich stroma	TMA_1
ATGATCGGGAATAGAC-1_1	HGD Gastric IPMN	TMA_1
TTGGATTGGGTACCAC-1_1	HGD Gastric IPMN	TMA_1
TACCTCACGCTTGTAC-1_1	HGD Gastric IPMN	TMA_1
CATGGCAGGAAGATCG-1_1	IPMN DC rich stroma	TMA_1
ATGACGCCGGCTCTAA-1_1	HGD Gastric IPMN	TMA_1
AGCGACATCCCATTCA-1_1	HGD Gastric IPMN	TMA_1
AGTAATGTCTTGCCGC-1_1	HGD Gastric IPMN	TMA_1
TTCTTAGTGGCTCAGA-1_1	IPMN DC rich stroma	TMA_1
CGTCTGGAAGGGCCCG-1_1	IPMN MDSC rich stroma	TMA_1
ACGTGCGCCTCGTGCA-1_1	Macrophage/Fibroblast rich stroma	TMA_1
AGAGCGGGCTAATCAT-1_1	Fibrotic tissue	TMA_1
GCGTCGAAATGTCGGT-1_1	Fibrotic tissue	TMA_1
AACTGATATTAGGCCT-1_1	Fibrotic tissue	TMA_1
CGAGCTGGGCTTTAGG-1_1	Fibrotic tissue	TMA_1
GGGTGTTTCAGCTATG-1_1	Fibrotic Acinar tissue	TMA_1
TTAATTTCAGACGCGG-1_1	Borderline IPMN	TMA_1
ACTGCCGTCGTAACTC-1_1	IPMN DC rich stroma	TMA_1
GTGCACGAAAGTGACT-1_1	IPMN DC rich stroma	TMA_1
ATCTCCCTGCAATCTA-1_1	IPMN DC rich stroma	TMA_1
ACGCCAGATGATTTCT-1_1	IPMN DC rich stroma	TMA_1
AGCTATTTAATCCAAC-1_1	Borderline IPMN	TMA_1
CCACGAGAAGAGAATC-1_1	Fibrotic tissue	TMA_1
GATTCCGCGTTTCCGT-1_1	Fibrotic tissue	TMA_1
GTCGGATGTAGCGCGC-1_1	IPMN DC rich stroma	TMA_1
TATTTATACCGAGTAG-1_1	IPMN DC rich stroma	TMA_1
GTAGGTGATCCGTGTA-1_1	HGD Gastric IPMN	TMA_1
AGTTAAGCGGTCCCGG-1_1	IPMN DC rich stroma	TMA_1
TTGGCCTAGAATTTCG-1_1	HGD Gastric IPMN	TMA_1
TGATCTACGCTGATCT-1_1	IPMN DC rich stroma	TMA_1
AGCCCTTCTAATCCGA-1_1	IPMN DC rich stroma	TMA_1
TAAACGTCGTCAATGA-1_1	Pancreatic stroma	TMA_1
ATAGCCTCAGTACCCA-1_1	Pancreatic stroma	TMA_1
CGGGAGTATACCGCCG-1_1	Pancreatic stroma	TMA_1
GTCCTACAGGCGGCTC-1_1	Pancreatic stroma	TMA_1
CGGATAAGCGGACATG-1_1	Pancreatic stroma	TMA_1
AACTTCTGCGTCTATC-1_1	Pancreatic stroma	TMA_1
GGGTTCAGACGAACAA-1_1	Pancreatic stroma	TMA_1
AGTCTGGACATCCTTG-1_1	Pancreatic stroma	TMA_1
TTGAACGAATCCTTTG-1_1	Pancreatic stroma	TMA_1
GAAATACTAAACGTTT-1_1	Pancreatic stroma 3	TMA_1
CCCGCGCAATGCACCC-1_1	Pancreatic stroma	TMA_1
TTCGGCTAGAGATGGT-1_1	Pancreatic stroma	TMA_1
GACACGAGTTAGAGGA-1_1	Pancreatic stroma	TMA_1
GAGGTCCCAAAGATCT-1_1	Pancreatic stroma	TMA_1
TAACTCCATGGAGGCT-1_1	Pancreatic stroma	TMA_1
CTTGTTTATGTAGCCA-1_1	Pancreatic stroma	TMA_1
GATGGCGCACACATTA-1_1	Pancreatic stroma 2	TMA_1
ATAATAGTGTAGGGAC-1_1	Pancreatic stroma	TMA_1
CGCTATTCAATGTATG-1_1	Pancreatic stroma	TMA_1
ATATTGCTGTCAAAGT-1_1	Pancreatic stroma	TMA_1
GGATTCAGTACGGTGG-1_1	Pancreatic stroma	TMA_1
TTCTTAGTGAACGGTG-1_1	Pancreatic stroma	TMA_1
AATGGTTCTCACAAGC-1_1	Pancreatic stroma	TMA_1
TATACACGCAAAGTAT-1_1	Pancreatic stroma	TMA_1
CTTCATAGCTCAAGAA-1_1	Pancreatic stroma	TMA_1
CAACGGTTCTTGATAC-1_1	Pancreatic stroma 2	TMA_1
ACACCCGAGAAATCCG-1_1	Pancreatic stroma	TMA_1
TCTATCATGCAGTTAC-1_1	Pancreatic stroma	TMA_1
CCCGCCATGCTCCCGT-1_1	Pancreatic stroma	TMA_1
CGCTTCCACTGAAATC-1_1	Pancreatic stroma	TMA_1
CACTGTCCAAGTGAGA-1_1	Pancreatic stroma	TMA_1
ATTACTAGCCTCTTGC-1_1	Fibrotic Acinar tissue	TMA_1
GGAGTGCCGCCCTGGA-1_1	IPMN DC rich stroma	TMA_1
TGAGAATGCTTTACCG-1_1	IPMN DC rich stroma	TMA_1
TTAACCAACCCTCCCT-1_1	IPMN DC rich stroma	TMA_1
TGTTTCGGTACTTCTC-1_1	IPMN DC rich stroma	TMA_1
TTGCTGAAGGAACCAC-1_1	Fibrotic tissue	TMA_1
TATTTAGTCTAGATCG-1_1	IPMN DC rich stroma	TMA_1
CTCCGGCCTAATATGC-1_1	IPMN DC rich stroma	TMA_1
TTGTGGCCCTGACAGT-1_1	IPMN DC rich stroma	TMA_1
TCGCCGGTCGATCCGT-1_1	Fibrotic tissue	TMA_1
CCATAGGTTGGCGTGG-1_1	IPMN DC rich stroma	TMA_1
TCCGATAATTGCCATA-1_1	Fibrotic tissue	TMA_1
CAAGCACCAAATGCCT-1_1	Macrophage/Fibroblast rich stroma	TMA_1
GAAATCGCGCGCAACT-1_1	IPMN DC rich stroma	TMA_1
CACCTCGATGGTGGAC-1_1	IPMN DC rich stroma	TMA_1
TGGGCCACAAGAGCGC-1_1	IPMN DC rich stroma	TMA_1
CCTTCTTGATCCAGTG-1_1	IPMN DC rich stroma	TMA_1
CCTCGCCAGCAAATTA-1_1	Fibrotic tissue	TMA_1
TTCATGGCGCAACAGG-1_1	IPMN DC rich stroma	TMA_1
TTAATCAGTACGTCAG-1_1	Borderline IPMN	TMA_1
CCTATCTATATCGGAA-1_1	IPMN DC rich stroma	TMA_1
ATTATACTTTGCTCGT-1_1	Macrophage/Fibroblast rich stroma	TMA_1
GGCTAAAGGGCGGGTC-1_1	IPMN MDSC rich stroma	TMA_1
CAGTAACTATTTATTG-1_1	IPMN DC rich stroma	TMA_1
CATATACTACTGATAA-1_1	IPMN DC rich stroma	TMA_1
AAGTTCAGTCTGCGTA-1_1	IPMN DC rich stroma	TMA_1
TATACTCATGCGGCAA-1_1	Pancreatic stroma	TMA_1
CGTCATACCATATCCA-1_1	Pancreatic stroma 3	TMA_1
CTGGCGGGAATAAGTA-1_1	Pancreatic stroma	TMA_1
GCTATCGCGGCGCAAC-1_1	Acinar Tissue	TMA_1
CAGTAATCCCTCCCAG-1_1	Fibrotic Acinar tissue	TMA_1
GTATTAAGGCGTCTAA-1_1	Fibrotic Acinar tissue	TMA_1
CTAATTTCAACAACAC-1_1	Pancreatic stroma	TMA_1
TTAGCAACATGGATGT-1_1	Pancreatic stroma	TMA_1
ATGCTCAGTGTTGCAT-1_1	Pancreatic stroma	TMA_1
GATGTTTGTGCGAGAT-1_1	Pancreatic stroma	TMA_1
CACTTCGCCACAGGCT-1_1	Fibrotic Acinar tissue	TMA_1
CTGTATGGTGTAGAAA-1_1	Pancreatic stroma	TMA_1
TACGTGCACTATGCTG-1_1	Pancreatic stroma	TMA_1
GTATCAGCTTGGGTTC-1_1	Pancreatic stroma	TMA_1
TAACAAAGGGAGAAGC-1_1	Pancreatic stroma	TMA_1
TTACATCGTGGCCTGG-1_1	Pancreatic stroma	TMA_1
GGCTCGTGCCACCAGC-1_1	Pancreatic stroma	TMA_1
ATTATGCCATAGGGAG-1_1	Fibrotic tissue	TMA_1
GACAACGCAGCTTACG-1_1	IPMN DC rich stroma	TMA_1
AGATGACTCGCCCACG-1_1	IPMN DC rich stroma	TMA_1
GTGCGGGTCTCCAAAT-1_1	IPMN DC rich stroma	TMA_1
GTACGAGATTGCGACA-1_1	IPMN DC rich stroma	TMA_1
GTATAGGACTCAGTAG-1_1	IPMN DC rich stroma	TMA_1
CACAGCTAGGGAGTGA-1_1	IPMN DC rich stroma	TMA_1
CCAAGACTTCTGCGAA-1_1	Macrophage/Fibroblast rich stroma	TMA_1
ACATAATAAGGCGGTG-1_1	IPMN DC rich stroma	TMA_1
TAATACACAGTAGTAT-1_1	IPMN DC rich stroma	TMA_1
TCTTGGTAACACCAAA-1_1	IPMN DC rich stroma	TMA_1
ATCACTTCATCCTCGC-1_1	IPMN DC rich stroma	TMA_1
CATGATGCACAATTCT-1_1	IPMN DC rich stroma	TMA_1
TGCCTGATCAAACGAT-1_1	IPMN DC rich stroma	TMA_1
ATAGGGATATCCTTGA-1_1	IPMN DC rich stroma	TMA_1
CACCTAATCAGTTTAC-1_1	IPMN DC rich stroma	TMA_1
TGTGACTACGCCAGTC-1_1	IPMN DC rich stroma	TMA_1
CCTCGCGCGATATAGG-1_1	Macrophage/Fibroblast rich stroma	TMA_1
ATCGGCAAGCAGTCCA-1_1	IPMN MDSC rich stroma	TMA_1
AGATCGTGCATAAGAT-1_1	IPMN DC rich stroma	TMA_1
ATTCAGGACCTATTTC-1_1	IPMN MDSC rich stroma	TMA_1
TTCGCTATCTGACGTG-1_1	Macrophage/Fibroblast rich stroma	TMA_1
TTCCGCAGAGAAATAT-1_1	Macrophage/Fibroblast rich stroma	TMA_1
CAGTACATTCTCTAAA-1_1	IPMN DC rich stroma	TMA_1
GTGAAGATTTCAAGTG-1_1	Macrophage/Fibroblast rich stroma	TMA_1
AACGCATGATCTGGGT-1_1	IPMN DC rich stroma	TMA_1
TAGGGTGTTTCAAGAG-1_1	IPMN DC rich stroma	TMA_1
TGGTTCGTAGCAAAGG-1_1	IPMN DC rich stroma	TMA_1
ATGTGCATCCGACGCA-1_1	IPMN DC rich stroma	TMA_1
TTGTCGTTCAGTTACC-1_1	IPMN DC rich stroma	TMA_1
CGGGATCAATGTAAGA-1_1	IPMN DC rich stroma	TMA_1
TCTATCGGTCGCAACA-1_1	IPMN DC rich stroma	TMA_1
AACGCGGTCTCCAGCC-1_1	IPMN DC rich stroma	TMA_1
ATTAATACTACGCGGG-1_1	IPMN DC rich stroma	TMA_1
CTTTAACTTTCAAAGG-1_1	Macrophage/Fibroblast rich stroma	TMA_1
CGTACCTGATAGGCCT-1_1	IPMN DC rich stroma	TMA_1
TGCGGAGTAAAGGTGC-1_1	IPMN DC rich stroma	TMA_1
TTGCTCCCATACCGGA-1_1	IPMN DC rich stroma	TMA_1
CCTCTAATCTGCCAAG-1_1	IPMN MDSC rich stroma	TMA_1
AGGTTGAGGCACGCTT-1_1	IPMN MDSC rich stroma	TMA_1
TCCCGTCAGTCCCGCA-1_1	IPMN MDSC rich stroma	TMA_1
TCCGATGACTGAGCTC-1_1	IPMN DC rich stroma	TMA_1
CAGCCTCCTGCAGAGG-1_1	IPMN DC rich stroma	TMA_1
CTTAGCCTTCCACATG-1_1	IPMN DC rich stroma	TMA_1
ATTAATGAACCAGTCG-1_1	IPMN DC rich stroma	TMA_1
AGCCACTCCCGTGCTT-1_1	IPMN DC rich stroma	TMA_1
CTGTCAAATGGCTCGG-1_1	IPMN DC rich stroma	TMA_1
AATTCATAAGGGATCT-1_1	IPMN DC rich stroma	TMA_1
AATGATGATACGCTAT-1_1	IPMN DC rich stroma	TMA_1
CTTGTGCTCACCGATT-1_1	Macrophage/Fibroblast rich stroma	TMA_1
CGATGGACCCTACGCC-1_1	IPMN DC rich stroma	TMA_1
ATTACTTACTGGGCAT-1_1	IPMN DC rich stroma	TMA_1
TACTGCAATCAATTAC-1_1	Macrophage/Fibroblast rich stroma	TMA_1
CTTAAATAAGACCCAT-1_1	Fibrotic tissue	TMA_1
GTGAGTCTAAGACGGA-1_1	Fibrotic tissue	TMA_1
GCTCGCGGTTCCGCTC-1_1	Immune rich stroma 3	TMA_1
GGAACGGCCTGCAGCC-1_1	Immune rich stroma 3	TMA_1
TAATGAAAGACCCTTG-1_1	Fibrotic tissue	TMA_1
TTGCGTAGTTTGAGGA-1_1	Macrophage/Fibroblast rich stroma	TMA_1
CCCGGTGGAAGAACCT-1_1	IPMN MDSC rich stroma	TMA_1
GATTCCTATACGGCGC-1_1	Macrophage/Fibroblast rich stroma	TMA_1
ACACAAAGACGGGTGG-1_1	IPMN DC rich stroma	TMA_1
ATCGCACGCCGGGAGA-1_1	Macrophage/Fibroblast rich stroma	TMA_1
GCTCTAAACCCTGACG-1_1	IPMN DC rich stroma	TMA_1
AATGCAACCGGGTACC-1_1	IPMN DC rich stroma	TMA_1
TCAAACAACCGCGTCG-1_1	Macrophage/Fibroblast rich stroma	TMA_1
TATGCTCCCTACTTAC-1_1	IPMN DC rich stroma	TMA_1
AAAGGGATGTAGCAAG-1_1	IPMN DC rich stroma	TMA_1
ACGATCATACATAGAG-1_1	IPMN DC rich stroma	TMA_1
TTGTTCAGTGTGCTAC-1_1	IPMN DC rich stroma	TMA_1
ATGCATGATCCAGGAT-1_1	IPMN DC rich stroma	TMA_1
AGTCTTCTCCTCAAAT-1_1	IPMN DC rich stroma	TMA_1
ACTCAATAAAGGCACG-1_1	IPMN DC rich stroma	TMA_1
TAAGGCAACATAAGAT-1_1	IPMN DC rich stroma	TMA_1
CACGCACAGCGCAGCT-1_1	HGD Gastric IPMN	TMA_1
GGTTTACAATCTCAAT-1_1	IPMN DC rich stroma	TMA_1
GACAACGACCATTGAA-1_1	IPMN DC rich stroma	TMA_1
AGTACGGGCACCTGGC-1_1	IPMN DC rich stroma	TMA_1
CGCCATCCGATTATGA-1_1	IPMN DC rich stroma	TMA_1
AAGGTATCCTAATATA-1_1	IPMN DC rich stroma	TMA_1
TGTTGTCAAGAAGTCT-1_1	IPMN DC rich stroma	TMA_1
CAGTGAATAAATGACT-1_1	Macrophage/Fibroblast rich stroma	TMA_1
CACCTTGCGAAACTCG-1_1	Macrophage/Fibroblast rich stroma	TMA_1
CATTTAGCGGACCATG-1_1	IPMN DC rich stroma	TMA_1
GGGCTCATCGAACCCA-1_1	IPMN DC rich stroma	TMA_1
TTGATGTGTAGTCCCG-1_1	IPMN DC rich stroma	TMA_1
CAGTAGCCCACGCGGT-1_1	IPMN DC rich stroma	TMA_1
AGCGCGGGTGCCAATG-1_1	IPMN DC rich stroma	TMA_1
TAATCGATCCGTACGT-1_1	IPMN DC rich stroma	TMA_1
AGTGGCGGCAATTTGA-1_1	IPMN DC rich stroma	TMA_1
CCTTTCAATGAAGAAA-1_1	IPMN DC rich stroma	TMA_1
CTCATTCGTGAACATC-1_1	Fibrotic tissue	TMA_1
GGACTAAGTCAGGAGT-1_1	Immune rich stroma 3	TMA_1
TATCAAAGGTCTGTAA-1_1	Macrophage/Fibroblast rich stroma	TMA_1
TTCAGTTTGTGGCAGC-1_1	Fibrotic tissue	TMA_1
TGTTCATAAATGTGCT-1_1	Macrophage/Fibroblast rich stroma	TMA_1
CTTAGCCCGGATAGTG-1_1	Fibrotic tissue	TMA_1
GATGCGAATGGTATTA-1_1	Macrophage/Fibroblast rich stroma	TMA_1
TCTAACTGTATGTAAA-1_1	Immune rich stroma 3	TMA_1
TTAAACCTGGTTCCTT-1_1	Immune rich stroma 3	TMA_1
GCTAAGTAAAGGCGAT-1_1	Immune rich stroma 3	TMA_1
AGTTACCGCACATGGT-1_1	Immune rich stroma 3	TMA_1
GACTGCGGCACGTGTA-1_1	Macrophage/Fibroblast rich stroma	TMA_1
TGGTGATCGTATTTGT-1_1	Macrophage/Fibroblast rich stroma	TMA_1
TTATCGCCTGCGAAGC-1_1	Macrophage/Fibroblast rich stroma	TMA_1
TGGAATTAGACGCTTT-1_1	Macrophage/Fibroblast rich stroma	TMA_1
TCGTCACACTGTTAGC-1_1	Fibrotic tissue	TMA_1
TTATGTTTGCGATAGA-1_1	Fibrotic tissue	TMA_1
GGTGCTGATCACAAAG-1_1	Macrophage/Fibroblast rich stroma	TMA_1
CATAGCCGCCCGGGAT-1_1	Macrophage/Fibroblast rich stroma	TMA_1
GGTTAGTTACGGCGCC-1_1	Macrophage/Fibroblast rich stroma	TMA_1
ATTCCCACATAAACAA-1_1	IPMN MDSC rich stroma	TMA_1
ATTCAGTAGCAGGGTC-1_1	Macrophage/Fibroblast rich stroma	TMA_1
CAGTTCCGCGGGTCGA-1_1	IPMN MDSC rich stroma	TMA_1
AAGAGATGAATCGGTA-1_1	IPMN MDSC rich stroma	TMA_1
CGCAATTCTACAATAA-1_1	Fibrotic tissue	TMA_1
TAACGCTTTGAGAGCG-1_1	Fibrotic tissue	TMA_1
GAGGAATGGAGAGGTT-1_1	Fibrotic tissue	TMA_1
GCTCTCGGGTACCGAA-1_1	IPMN DC rich stroma	TMA_1
CACCGCCAGAAGGTTT-1_1	IPMN MDSC rich stroma	TMA_1
TCCCAAAGACGAAGGA-1_1	IPMN DC rich stroma	TMA_1
ATGGATTGACCAAACG-1_1	IPMN DC rich stroma	TMA_1
GTCATGGACATGACTA-1_1	IPMN DC rich stroma	TMA_1
CTACTGCCACCTGACC-1_1	IPMN DC rich stroma	TMA_1
AGCACCAGTACTCACG-1_1	IPMN DC rich stroma	TMA_1
CAGAGCATGAGCTTGC-1_1	IPMN DC rich stroma	TMA_1
GGCTCTGCTCCAACGC-1_1	IPMN DC rich stroma	TMA_1
CAATAAACCTTGGCCC-1_1	IPMN DC rich stroma	TMA_1
ATCTGGTTAAGACTGT-1_1	IPMN DC rich stroma	TMA_1
GTGTACCTTGGCTACG-1_1	IPMN DC rich stroma	TMA_1
CGGTCAAGTGGGAACC-1_1	IPMN DC rich stroma	TMA_1
TTGTAAGGCCAGTTGG-1_1	Macrophage/Fibroblast rich stroma	TMA_1
GGAGCACCAAGAACTA-1_1	Macrophage/Fibroblast rich stroma	TMA_1
TAATAGTGACGACCAG-1_1	Macrophage/Fibroblast rich stroma	TMA_1
CTAAATCCTATTCCGG-1_1	IPMN DC rich stroma	TMA_1
CGAGTTCTGTCCCACC-1_1	IPMN DC rich stroma	TMA_1
AAGGATGAGGGACCTC-1_1	IPMN DC rich stroma	TMA_1
AGAGAACCGTCTAGGA-1_1	IPMN DC rich stroma	TMA_1
GAGGGCGCAGCTCTGC-1_1	IPMN DC rich stroma	TMA_1
AAGATTGGCGGAACGT-1_1	Macrophage/Fibroblast rich stroma	TMA_1
AAGGGACAGATTCTGT-1_1	Macrophage/Fibroblast rich stroma	TMA_1
ATAGAGTTATCAACTT-1_1	IPMN DC rich stroma	TMA_1
AAATTACCTATCGATG-1_1	IPMN DC rich stroma	TMA_1
CCAATAGATTTCATCT-1_1	IPMN MDSC rich stroma	TMA_1
GGGCACGAATTGGCCG-1_1	Macrophage/Fibroblast rich stroma	TMA_1
TCGTTGACAGGGTCCC-1_1	Fibrotic tissue	TMA_1
ATCGTATTCCGAGAAC-1_1	Macrophage/Fibroblast rich stroma	TMA_1
GGGAATTCTGTCCAGT-1_1	Immune rich stroma 3	TMA_1
ACGCGTTTCTTAAGAG-1_1	Macrophage/Fibroblast rich stroma	TMA_1
GAGAGCGCAGTCCCTG-1_1	Immune rich stroma 3	TMA_1
GTCCTATTGTTGTGGT-1_1	Macrophage/Fibroblast rich stroma	TMA_1
CATCTGCAGGATCATT-1_1	Macrophage/Fibroblast rich stroma	TMA_1
GAGTCGACAGACCCTC-1_1	Macrophage/Fibroblast rich stroma	TMA_1
AAGTGCAAAGGTAGAC-1_1	Immune rich stroma 3	TMA_1
AGGGTGGATAGTGCAT-1_1	Fibrotic tissue	TMA_1
TGATAGCGGGATTCTA-1_1	Immune rich stroma 3	TMA_1
GTCAGTTTGGTAGTCG-1_1	Macrophage/Fibroblast rich stroma	TMA_1
GCATTCGAAATGAACA-1_1	Macrophage/Fibroblast rich stroma	TMA_1
AAAGACTGGGCGCTTT-1_1	Immune rich stroma 3	TMA_1
TAACAATATTTGTTGC-1_1	Macrophage/Fibroblast rich stroma	TMA_1
CCAGCTTCCGCCCGCA-1_1	Macrophage/Fibroblast rich stroma	TMA_1
GATATGGATTACGCGG-1_1	Macrophage/Fibroblast rich stroma	TMA_1
AGAGCAGTTATGAGAC-1_1	Macrophage/Fibroblast rich stroma	TMA_1
TCACATCTTATCTGAT-1_1	Macrophage/Fibroblast rich stroma	TMA_1
TATGAAGACAGGTGCG-1_1	Fibrotic tissue	TMA_1
TACCTGCTGCACTGTG-1_1	IPMN MDSC rich stroma	TMA_1
TAGGTCCAAGTAAGGA-1_1	IPMN MDSC rich stroma	TMA_1
GAAACTCGTGCGATGC-1_1	Fibrotic tissue	TMA_1
AACAATTACTCTACGC-1_1	Fibrotic tissue	TMA_1
CCGCACGTGACCTCGG-1_1	IPMN MDSC rich stroma	TMA_1
AACTTGCCCGTATGCA-1_1	IPMN MDSC rich stroma	TMA_1
GGGTATGTATGCACTT-1_1	IPMN MDSC rich stroma	TMA_1
TTCGTACTCCAGAACG-1_1	Macrophage/Fibroblast rich stroma	TMA_1
GAATTTCTCGCTGCAG-1_1	Macrophage/Fibroblast rich stroma	TMA_1
AACAGGATGGGCCGCG-1_1	IPMN MDSC rich stroma	TMA_1
GACGTGTAGGGATTAT-1_1	Fibrotic tissue	TMA_1
TAGGTGAGCCCTACTC-1_1	IPMN MDSC rich stroma	TMA_1
GAAGCTTGCTGACCGC-1_1	Fibrotic tissue	TMA_1
ATAGGTTGGGCAGATG-1_1	IPMN DC rich stroma	TMA_1
CAATTAAGGGTGATGA-1_1	IPMN DC rich stroma	TMA_1
ACCGACTGAGTCCCAC-1_1	IPMN DC rich stroma	TMA_1
CGCGGGAATTAGGCAG-1_1	IPMN DC rich stroma	TMA_1
TGCATGTGGTAATCTA-1_1	IPMN DC rich stroma	TMA_1
ACAATTTGAGCAGTGG-1_1	Macrophage/Fibroblast rich stroma	TMA_1
CCAGATAGTTGAGTGA-1_1	Macrophage/Fibroblast rich stroma	TMA_1
CAATGGATCTCTACCA-1_1	Macrophage/Fibroblast rich stroma	TMA_1
TAAAGCGTTAGGAGAA-1_1	Macrophage/Fibroblast rich stroma	TMA_1
GTCTTCCTCACCTAAG-1_1	Macrophage/Fibroblast rich stroma	TMA_1
GGTGATGAAGGAAGTG-1_1	Macrophage/Fibroblast rich stroma	TMA_1
TCAATACAATTGCTGC-1_1	Macrophage/Fibroblast rich stroma	TMA_1
GCAACCCAAGTTGTTT-1_1	Macrophage/Fibroblast rich stroma	TMA_1
ATGAAGTGGACCCAGC-1_1	Macrophage/Fibroblast rich stroma	TMA_1
GAGAATCTCACGATCA-1_1	Macrophage/Fibroblast rich stroma	TMA_1
TATATCATTGATCAGT-1_1	Immune rich stroma 3	TMA_1
AACTTTACGGGAGCTT-1_1	Macrophage/Fibroblast rich stroma	TMA_1
TTCTTGTGTCCATCAG-1_1	Macrophage/Fibroblast rich stroma	TMA_1
ACAATTTAGGAGGCTC-1_1	Macrophage/Fibroblast rich stroma	TMA_1
ATACTTGTTCTCGAGC-1_1	Macrophage/Fibroblast rich stroma	TMA_1
CACGGGATTGAGGGTT-1_1	Fibrotic tissue	TMA_1
GTTAATGTCTATCTTA-1_1	Fibrotic tissue	TMA_1
GCGTTATATTTGGAAC-1_1	Fibrotic tissue	TMA_1
CGTCAAGGCTATAAAT-1_1	Immune rich stroma 3	TMA_1
TTAGCTCTGTAATCCG-1_1	Macrophage/Fibroblast rich stroma	TMA_1
AATGGTCCACCGTTCA-1_1	Immune rich stroma 3	TMA_1
GTCATTGCATTGACCC-1_1	Macrophage/Fibroblast rich stroma	TMA_1
TGTCCGTGGCGCCTTT-1_1	Fibrotic tissue	TMA_1
TCAACTAACGTATAAC-1_1	IPMN MDSC rich stroma	TMA_1
TCCTCTCCAGTTGTCC-1_1	Fibrotic tissue	TMA_1
TGTGTTCGTATCCAAG-1_1	Fibrotic tissue	TMA_1
CCGCGTAGGTAAGGGC-1_1	Fibrotic tissue	TMA_1
CTGCGGGTGAAATGTT-1_1	Macrophage/Fibroblast rich stroma	TMA_1
TATCTACAGAGGTAAT-1_1	Macrophage/Fibroblast rich stroma	TMA_1
CTACTCTAGGCCCGGC-1_1	Macrophage/Fibroblast rich stroma	TMA_1
ACAAGCAGTGCCTAGC-1_1	Macrophage/Fibroblast rich stroma	TMA_1
TACAAGTCTCGTGCAT-1_1	Endothelial cells	TMA_1
TCGGAATGCGCTCTGA-1_1	IPMN MDSC rich stroma	TMA_1
TCGCGTCCAGAAGGTC-1_1	Macrophage/Fibroblast rich stroma	TMA_1
TATGGCCCGGCCTCGC-1_1	Macrophage/Fibroblast rich stroma	TMA_1
GCTGGCATATTCACCT-1_1	Macrophage/Fibroblast rich stroma	TMA_1
GTCAGAATAGTCTATG-1_1	IPMN MDSC rich stroma	TMA_1
GGCGTCCTATCCGCTG-1_1	Macrophage/Fibroblast rich stroma	TMA_1
CGGAGTTTGAGAGACA-1_1	Fibrotic tissue	TMA_1
AGCACTTAAGGACGCC-1_1	IPMN MDSC rich stroma	TMA_1
TCCACAATGGTTTACG-1_1	Macrophage/Fibroblast rich stroma	TMA_1
CCAACGATGCACTGAT-1_1	Fibrotic tissue	TMA_1
ATTTACAGTTTACTGG-1_1	Endothelial cells	TMA_1
CCCTGAAATGAGTTGA-1_1	Endothelial cells	TMA_1
GGCGGTAGGATCATTG-1_1	IPMN MDSC rich stroma	TMA_1
ACACGAGACTCCTTCT-1_1	IPMN MDSC rich stroma	TMA_1
CCATACTCGCCTCTCC-1_1	Macrophage/Fibroblast rich stroma	TMA_1
ACGATACCTATCCTGA-1_1	Immune rich stroma 3	TMA_1
CTCACCAGTACAAGTG-1_1	Macrophage/Fibroblast rich stroma	TMA_1
CGAAGACGGTGAGTGC-1_1	Macrophage/Fibroblast rich stroma	TMA_1
AAATTAATAAGCGCGA-1_1	Macrophage/Fibroblast rich stroma	TMA_1
GGGCCCTTATCTATAC-1_1	Macrophage/Fibroblast rich stroma	TMA_1
CTGCCCACGAAGCGTT-1_1	Macrophage/Fibroblast rich stroma	TMA_1
GGACAAGTTGCAGTGA-1_1	Macrophage/Fibroblast rich stroma	TMA_1
GTCCGAGAGCAATCAT-1_1	Macrophage/Fibroblast rich stroma	TMA_1
ATGGCAGCCGAGAAAC-1_1	Macrophage/Fibroblast rich stroma	TMA_1
CCTCGGATGCTACCTG-1_1	Fibrotic tissue	TMA_1
ATACGGTGAAGATGCA-1_1	Macrophage/Fibroblast rich stroma	TMA_1
ACATCAGCTGGGACGC-1_1	Macrophage/Fibroblast rich stroma	TMA_1
GGTTGTGTAGCCTGGC-1_1	Macrophage/Fibroblast rich stroma	TMA_1
CCTGCGTTCTACGCTT-1_1	Macrophage/Fibroblast rich stroma	TMA_1
GAACGTTAGGAAGACG-1_1	Macrophage/Fibroblast rich stroma	TMA_1
CTGATAGTGTATCTCA-1_1	Macrophage/Fibroblast rich stroma	TMA_1
TTCTGCGAGCGCCCTT-1_1	Macrophage/Fibroblast rich stroma	TMA_1
CTTTGGCGCTTTATAC-1_1	Fibrotic tissue	TMA_1
TCCGAACTTGGCTTAC-1_1	Fibrotic tissue	TMA_1
TAGATTCCTGGTTATT-1_1	Fibrotic tissue	TMA_1
CCGACAAAGGGAGTGC-1_1	Macrophage/Fibroblast rich stroma	TMA_1
CCATGGCCCTTGTACC-1_1	Macrophage/Fibroblast rich stroma	TMA_1
GAAATATCACCATCAG-1_1	Macrophage/Fibroblast rich stroma	TMA_1
ACGAAATGGGCGGCAC-1_1	Macrophage/Fibroblast rich stroma	TMA_1
GTGAGCGTGCTGCACT-1_1	Fibrotic tissue	TMA_1
CCGCGGGTACGAAGAA-1_1	Macrophage/Fibroblast rich stroma	TMA_1
TCCCTGGCTCGCTGGA-1_1	IPMN MDSC rich stroma	TMA_1
CAGCTTAGTAGGTAGC-1_1	Macrophage/Fibroblast rich stroma	TMA_1
CACGAAAGTTAGTCCC-1_1	Macrophage/Fibroblast rich stroma	TMA_1
ACCTAATCGACTTCCT-1_1	Macrophage/Fibroblast rich stroma	TMA_1
AAGTAGTGACGCGAGG-1_1	Macrophage/Fibroblast rich stroma	TMA_1
TCCGATTACATTGCCG-1_1	Macrophage/Fibroblast rich stroma	TMA_1
CCTCCGACAATTCAAG-1_1	Endothelial cells	TMA_1
GTTCACAGGAGTCTAG-1_1	Macrophage/Fibroblast rich stroma	TMA_1
CGAAGTTGCTCTGTGT-1_1	Macrophage/Fibroblast rich stroma	TMA_1
GTCGGATATCTCAGAC-1_1	Macrophage/Fibroblast rich stroma	TMA_1
CGCTCTCCGTAGATTA-1_1	Macrophage/Fibroblast rich stroma	TMA_1
CAAGCAACGTCGGAGT-1_1	Endothelial cells	TMA_1
CCATTCCCTGCCCACA-1_1	Macrophage/Fibroblast rich stroma	TMA_1
CTTTGGCTTTAGTAAA-1_1	Macrophage/Fibroblast rich stroma	TMA_1
GGCTATTAAGTTGTAT-1_1	Macrophage/Fibroblast rich stroma	TMA_1
CAGCTCACTGAGACAT-1_1	Immune rich stroma 2	TMA_1
ACGCATTCGTGAGTAC-1_1	Immune rich stroma 2	TMA_1
CTCTGGACGCCTGGTG-1_1	Immune rich stroma 2	TMA_1
AGGGTTTAGTTCGGGA-1_1	Immune rich stroma 2	TMA_1
GGGAGAACTCACAGTA-1_1	Fibrotic tissue	TMA_1
TCTTCGATACCAATAA-1_1	Immune rich stroma 2	TMA_1
TCTTGATGCGTAGCGA-1_1	Fibrotic tissue	TMA_1
CTCTCACAATCGATGA-1_1	Fibrotic tissue	TMA_1
ACAACAGCATGAGCTA-1_1	Fibrotic tissue	TMA_1
CCGTAAGTTGGTCCCA-1_1	Immune rich stroma 2	TMA_1
GGTATGAAAGAACTGA-1_1	Immune rich stroma 3	TMA_1
GTGGCCTAATATCATT-1_1	Immune rich stroma 3	TMA_1
CCTGTGAAACCGTAAC-1_1	IPMN MDSC rich stroma	TMA_1
GGCAGAGAGATCGGGA-1_1	LGD IPMN	TMA_1
TAGCGTCGAATATTGA-1_1	Macrophage/Fibroblast rich stroma	TMA_1
CGCCGACTATTCGCTA-1_1	Macrophage/Fibroblast rich stroma	TMA_1
TCTGGCGCAAGCCGGG-1_1	Fibrotic tissue	TMA_1
AGTGGTTGCGTATAGG-1_1	Macrophage/Fibroblast rich stroma	TMA_1
ATCGGTTACCTAGTAA-1_1	Macrophage/Fibroblast rich stroma	TMA_1
CCTGCCCGTTGTCTAG-1_1	Macrophage/Fibroblast rich stroma	TMA_1
GCACACGCCCATGGTC-1_1	Immune rich stroma 3	TMA_1
AGTACGGCCCGTATCG-1_1	Macrophage/Fibroblast rich stroma	TMA_1
TATCTAGCCTAAAGGA-1_1	Macrophage/Fibroblast rich stroma	TMA_1
CACTCGGTTAGGAGGA-1_1	Macrophage/Fibroblast rich stroma	TMA_1
ATGTTCGTCGACCCAC-1_1	Macrophage/Fibroblast rich stroma	TMA_1
TTCCTCTGCCCGAATA-1_1	Macrophage/Fibroblast rich stroma	TMA_1
TTACTATCGGCTTCTC-1_1	Fibrotic tissue	TMA_1
GCCGCATTAGTCCGGC-1_1	Macrophage/Fibroblast rich stroma	TMA_1
TAAGGGCTGGGAGAGG-1_1	Macrophage/Fibroblast rich stroma	TMA_1
TAAGCAGGCGACACGC-1_1	Macrophage/Fibroblast rich stroma	TMA_1
AGCACTACCGGCCTGT-1_1	Macrophage/Fibroblast rich stroma	TMA_1
GAAAGCCCTTTGGACC-1_1	Macrophage/Fibroblast rich stroma	TMA_1
GACCGACTGAAGCGTC-1_1	Macrophage/Fibroblast rich stroma	TMA_1
CGGTGAAGACTAAAGT-1_1	Macrophage/Fibroblast rich stroma	TMA_1
CCCTGCGCTACGCATA-1_1	Macrophage/Fibroblast rich stroma	TMA_1
TACTGGACAGCTCGGC-1_1	Macrophage/Fibroblast rich stroma	TMA_1
TTAGTAGGGCGGCGGG-1_1	Fibrotic tissue	TMA_1
GAGGCTATCAAAGTCG-1_1	Macrophage/Fibroblast rich stroma	TMA_1
TTACCATTGATTACCC-1_1	Macrophage/Fibroblast rich stroma	TMA_1
ATACCACGGGCAACTT-1_1	Macrophage/Fibroblast rich stroma	TMA_1
TGTCCTAAGTCACCGC-1_1	Macrophage/Fibroblast rich stroma	TMA_1
AGGTAGGTACAAAGCT-1_1	Macrophage/Fibroblast rich stroma	TMA_1
GGCATACAGGTAGCGG-1_1	Endothelial cells	TMA_1
TGTAGTGATCTATAAT-1_1	Endothelial cells	TMA_1
TCCCGGGTGTGCTGCT-1_1	Endothelial cells	TMA_1
TACGATGTTGATCATC-1_1	Fibrotic Acinar tissue	TMA_1
CCTCTCTCCCATCTAG-1_1	Macrophage/Fibroblast rich stroma	TMA_1
GCAGGACTATAGAATA-1_1	Macrophage/Fibroblast rich stroma	TMA_1
CTAGTGAAGGACAGGA-1_1	Macrophage/Fibroblast rich stroma	TMA_1
TACGAGAACTTCACGT-1_1	Macrophage/Fibroblast rich stroma	TMA_1
CGTTGTTTCAATTCCC-1_1	Macrophage/Fibroblast rich stroma	TMA_1
GCAAATATTACGCTTT-1_1	Macrophage/Fibroblast rich stroma	TMA_1
CCATGCCTGTTTAGTA-1_1	Fibrotic tissue	TMA_1
TCTAGTTATCAGAAGA-1_1	Fibrotic tissue	TMA_1
TTGTAATCCGTACTCG-1_1	Acinar tissue 2	TMA_1
TCCCAGCTTTAGTCTG-1_1	Immune rich stroma 2	TMA_1
CTACGCACGGAGTACC-1_1	Immune rich stroma 2	TMA_1
AAATTAACGGGTAGCT-1_1	Immune rich stroma 2	TMA_1
GAAGCGTGAGGAATTT-1_1	Immune rich stroma 2	TMA_1
CTATCGGGTCTCAACA-1_1	Fibrotic tissue	TMA_1
ATGCGACAGTCCCATT-1_1	Immune rich stroma 2	TMA_1
AAGCTCGTGCCAAGTC-1_1	Immune rich stroma 2	TMA_1
TATTCAATTCTAATCC-1_1	Acinar tissue 2	TMA_1
TTCAAAGTCTCTAGCC-1_1	Acinar tissue 2	TMA_1
TTGAATATGGACTTTC-1_1	Immune rich stroma 2	TMA_1
AAGAGCTCTTTATCGG-1_1	Immune rich stroma 2	TMA_1
TTACTCCGGCCGGGAA-1_1	Acinar tissue 2	TMA_1
AAACGAGACGGTTGAT-1_1	Acinar tissue 2	TMA_1
GCTAAGTAGTTTCTCT-1_1	Acinar tissue 2	TMA_1
ATAACGCCGGAGGGTC-1_1	Immune rich stroma 2	TMA_1
TGAAAGGACCTGACTC-1_1	Acinar tissue 2	TMA_1
CAAACCAGGTCTGCAT-1_1	Macrophage/Fibroblast rich stroma	TMA_1
ACAAGCTATATGGAAG-1_1	Macrophage/Fibroblast rich stroma	TMA_1
TCGCCCACTGCGAGAG-1_1	Immune rich stroma 3	TMA_1
AGCCGCAAATTCAAAT-1_1	Macrophage/Fibroblast rich stroma	TMA_1
TTAACGTTAAAGCCTG-1_1	Macrophage/Fibroblast rich stroma	TMA_1
CAGCGCCAACACGATA-1_1	Macrophage/Fibroblast rich stroma	TMA_1
ATCCAATGGTACCGAA-1_1	Macrophage/Fibroblast rich stroma	TMA_1
GTGCTGCAGATAAGGA-1_1	Macrophage/Fibroblast rich stroma	TMA_1
GGCCTTTGCAACTGGC-1_1	Macrophage/Fibroblast rich stroma	TMA_1
GTCGTACCTACGATTG-1_1	Macrophage/Fibroblast rich stroma	TMA_1
TAGAAATTCACGTATA-1_1	Macrophage/Fibroblast rich stroma	TMA_1
AGAATAAATCTTCAGG-1_1	Macrophage/Fibroblast rich stroma	TMA_1
CATTGCGAAATGGGCG-1_1	Macrophage/Fibroblast rich stroma	TMA_1
GTCTACTCAATTACAA-1_1	Macrophage/Fibroblast rich stroma	TMA_1
TGTAATGACCACAATA-1_1	Fibrotic tissue	TMA_1
AAAGTCGACCCTCAGT-1_1	Macrophage/Fibroblast rich stroma	TMA_1
TACTCGGCACGCCGGG-1_1	Macrophage/Fibroblast rich stroma	TMA_1
AGGTGTATCGCCATGA-1_1	Macrophage/Fibroblast rich stroma	TMA_1
TGTGCTTTACGTAAGA-1_1	Macrophage/Fibroblast rich stroma	TMA_1
AAACCTCATGAAGTTG-1_1	LGD IPMN	TMA_1
TATAGGGTACTCATGA-1_1	LGD IPMN	TMA_1
CCAGCTGATGGTACTT-1_1	LGD IPMN	TMA_1
AATATTGGAGTATTGA-1_1	Macrophage/Fibroblast rich stroma	TMA_1
GGCCCTCACCCACTTA-1_1	Macrophage/Fibroblast rich stroma	TMA_1
AACCAAGACTTCTCTG-1_1	Macrophage/Fibroblast rich stroma	TMA_1
TCGTATTACCCATTGC-1_1	Macrophage/Fibroblast rich stroma	TMA_1
ATTCGACGCCGGGCCT-1_1	Macrophage/Fibroblast rich stroma	TMA_1
GGCGCAGGACATCTTC-1_1	Macrophage/Fibroblast rich stroma	TMA_1
GTACTCCCTTATCGCT-1_1	Macrophage/Fibroblast rich stroma	TMA_1
TGGTCTGTTGGGCGTA-1_1	Macrophage/Fibroblast rich stroma	TMA_1
AATAACAACGCTCGGC-1_1	Macrophage/Fibroblast rich stroma	TMA_1
CATACCCGTACCCAGT-1_1	Macrophage/Fibroblast rich stroma	TMA_1
ACAATCCATTTAAACC-1_1	Endothelial cells	TMA_1
GTTACAATTGGTGACG-1_1	Macrophage/Fibroblast rich stroma	TMA_1
TTGCCCTGATCACGGG-1_1	Endothelial cells	TMA_1
CTAACCGCGCGCCCGT-1_1	Endothelial cells	TMA_1
CTAAAGAATGCCTACT-1_1	Endothelial cells	TMA_1
ACCCATCTTGAGGGTA-1_1	Endothelial cells	TMA_1
GATCTTTGCAGGGTAT-1_1	Macrophage/Fibroblast rich stroma	TMA_1
GGGTACTTCATGAACT-1_1	Macrophage/Fibroblast rich stroma	TMA_1
GCCGCTTGTGAGAAAC-1_1	Macrophage/Fibroblast rich stroma	TMA_1
CCTGTAAGACATGATA-1_1	Macrophage/Fibroblast rich stroma	TMA_1
CCAATGTCACAGCAAG-1_1	Macrophage/Fibroblast rich stroma	TMA_1
GTTGGATTTGCGTTGG-1_1	Macrophage/Fibroblast rich stroma	TMA_1
GGGAGGATGCCCGAAA-1_1	Macrophage/Fibroblast rich stroma	TMA_1
GATCGCGGGCTCTCCA-1_1	Fibrotic tissue	TMA_1
GTTCGCCATAAGTGCC-1_1	Fibrotic tissue	TMA_1
AGATTATAGGACGTTT-1_1	Immune rich stroma 2	TMA_1
TCGAGACCAACACCGT-1_1	Immune rich stroma 2	TMA_1
TATGGGACCGAGCAGG-1_1	Immune rich stroma 2	TMA_1
GCAGATTAGGGATATC-1_1	Immune rich stroma 2	TMA_1
CAATTTCGTATAAGGG-1_1	Immune rich stroma 2	TMA_1
CCAGCCTGGACCAATA-1_1	Acinar tissue 2	TMA_1
ATGGAGCAGGCCGTGA-1_1	Immune rich stroma 1	TMA_1
GTCATTAGAGCGAACG-1_1	Acinar tissue 2	TMA_1
AAGACTGCAAGCTACT-1_1	Immune rich stroma 2	TMA_1
CTAGTCACGTCTTAAG-1_1	Acinar tissue 2	TMA_1
ACTCTTGTATAGTAAC-1_1	Immune rich stroma 2	TMA_1
ATTAGGCGATGCTTTC-1_1	Immune rich stroma 2	TMA_1
TTCGGGACTAATCGCG-1_1	Immune rich stroma 2	TMA_1
TGGACTGTTCGCTCAA-1_1	Acinar tissue 2	TMA_1
AACGTGCGAAAGTCTC-1_1	Acinar tissue 2	TMA_1
CCACCCAAGGAAAGTG-1_1	Immune rich stroma 2	TMA_1
CCGCACAAAGACCAAC-1_1	Acinar tissue 2	TMA_1
GCGATTGTTAACGTTA-1_1	Fibrotic tissue	TMA_1
ACTCGTCAGTAATCCC-1_1	Acinar tissue 2	TMA_1
GGTGATAAGGAGCAGT-1_1	Immune rich stroma 1	TMA_1
CACGTTCGTGCTCTAG-1_1	Immune rich stroma 1	TMA_1
CTATTTGGTTACGGAT-1_1	Immune rich stroma 1	TMA_1
GTACAGAGGCAAGGGT-1_1	Acinar tissue 2	TMA_1
GGGCCGGCCGAAGTAC-1_1	Acinar tissue 2	TMA_1
CCTGAACGATATATTC-1_1	Acinar tissue 2	TMA_1
ACAGGTGTGTTGTTGC-1_1	Macrophage/Fibroblast rich stroma	TMA_1
TGAACTGCTATGACTT-1_1	Macrophage/Fibroblast rich stroma	TMA_1
TGACATATATGACGAT-1_1	Macrophage/Fibroblast rich stroma	TMA_1
AAGTCTTCTGTGGCCT-1_1	Macrophage/Fibroblast rich stroma	TMA_1
ACCAGACCATAACAAC-1_1	Macrophage/Fibroblast rich stroma	TMA_1
TGAGACGTACCTCTCA-1_1	Macrophage/Fibroblast rich stroma	TMA_1
GACCGTTACATGCGAC-1_1	Macrophage/Fibroblast rich stroma	TMA_1
GGTTCGGATTATACTA-1_1	Macrophage/Fibroblast rich stroma	TMA_1
CCTCCTGAGCCCACAT-1_1	Macrophage/Fibroblast rich stroma	TMA_1
CCGCGATTTGGTAGGT-1_1	Macrophage/Fibroblast rich stroma	TMA_1
AATCTCTACTGTGGTT-1_1	Macrophage/Fibroblast rich stroma	TMA_1
ACTTTGACTGCATCCT-1_1	Macrophage/Fibroblast rich stroma	TMA_1
CCCTGACTAACAAATT-1_1	Macrophage/Fibroblast rich stroma	TMA_1
ACGCTGTGAGGCGTAG-1_1	Macrophage/Fibroblast rich stroma	TMA_1
GCATACGAGGTCTTTA-1_1	Macrophage/Fibroblast rich stroma	TMA_1
TCGGGATTCAAACATA-1_1	Macrophage/Fibroblast rich stroma	TMA_1
GGGCCCTACGAAAGGG-1_1	Macrophage/Fibroblast rich stroma	TMA_1
CGCCAAGAAGCCGAGT-1_1	LGD IPMN	TMA_1
GGTACATCTGGGACGA-1_1	LGD IPMN	TMA_1
GGATGCTGGCGTTCCT-1_1	LGD IPMN	TMA_1
CCGATTCGAGGGACCC-1_1	LGD IPMN	TMA_1
CCACTGGTGGCTGGTT-1_1	LGD IPMN	TMA_1
GACAGGCACACACTAT-1_1	Macrophage/Fibroblast rich stroma	TMA_1
TCAACGCGACCGGCAG-1_1	Macrophage/Fibroblast rich stroma	TMA_1
CTACGACTAGCTATAA-1_1	Macrophage/Fibroblast rich stroma	TMA_1
CGGTTGACCTGGCATA-1_1	Macrophage/Fibroblast rich stroma	TMA_1
ATCCTGAATCGCTGCG-1_1	Fibrotic tissue	TMA_1
GTTTCATATCGTCGCT-1_1	Macrophage/Fibroblast rich stroma	TMA_1
ATAAATATTAGCAGCT-1_1	Macrophage/Fibroblast rich stroma	TMA_1
AAGAGGATGTACGCGA-1_1	Macrophage/Fibroblast rich stroma	TMA_1
TCCTGCGTTGATACTC-1_1	Macrophage/Fibroblast rich stroma	TMA_1
CGTGCATTGTCGACGC-1_1	Macrophage/Fibroblast rich stroma	TMA_1
CCGGGTTCGAGGTTAC-1_1	Macrophage/Fibroblast rich stroma	TMA_1
CCCAATTTCACAACTT-1_1	Macrophage/Fibroblast rich stroma	TMA_1
TGATTTATTAGCTGTG-1_1	Endothelial cells	TMA_1
TGGAAGAAGGGAACGT-1_1	Macrophage/Fibroblast rich stroma	TMA_1
GACGCTTGCTTCTAAA-1_1	Endothelial cells	TMA_1
GGGAACGGGAGGTTAG-1_1	Endothelial cells	TMA_1
GCGGCTCTGACGTACC-1_1	Endothelial cells	TMA_1
ACGTTAGATTTGCCCG-1_1	Endothelial cells	TMA_1
GAGAGGGCGCGAGGTT-1_1	Macrophage/Fibroblast rich stroma	TMA_1
GCGTCTCTGCATTGGG-1_1	Macrophage/Fibroblast rich stroma	TMA_1
GAAGTGATTTATCGTG-1_1	Macrophage/Fibroblast rich stroma	TMA_1
CGCTACGGGACATTTA-1_1	Macrophage/Fibroblast rich stroma	TMA_1
CCACACTGAGATATTA-1_1	Macrophage/Fibroblast rich stroma	TMA_1
CGATCCGACCCAGTGC-1_1	Macrophage/Fibroblast rich stroma	TMA_1
CTGTACTTCTTAGCAT-1_1	Macrophage/Fibroblast rich stroma	TMA_1
ACTTATTAGGATCGGT-1_1	Fibrotic Acinar tissue	TMA_1
TAGTCCGCAGAGAATG-1_1	Fibrotic tissue	TMA_1
CACTCAAGAGCTATGG-1_1	Immune rich stroma 2	TMA_1
TGTACGAACAAATCCG-1_1	Immune rich stroma 2	TMA_1
ATCATCCAATATTTGT-1_1	Acinar tissue 2	TMA_1
CGCTATTCTTAGGCTC-1_1	Acinar tissue 2	TMA_1
TGGCAGCAGTAATAGT-1_1	Acinar tissue 2	TMA_1
TCACGTGCCCGATTCA-1_1	Acinar tissue 2	TMA_1
CATACGGCGTCTGGGC-1_1	Acinar tissue 2	TMA_1
CACATGATTCAGCAAC-1_1	Acinar tissue 2	TMA_1
GCTAGTAGAGCTTGTA-1_1	Acinar tissue 2	TMA_1
TGCTGTTGAAGAACTC-1_1	Acinar tissue 2	TMA_1
CGGAGCATGGCGATCC-1_1	Acinar tissue 2	TMA_1
TAGCGTTGGGTCTTAC-1_1	Immune rich stroma 2	TMA_1
TAACATACAATGTGGG-1_1	Acinar tissue 2	TMA_1
TCTTCGAATAGACGTT-1_1	Immune rich stroma 2	TMA_1
GATCGTGACTGATATC-1_1	Immune rich stroma 2	TMA_1
GATCCGGGAATTAACA-1_1	Immune rich stroma 2	TMA_1
TTATATACGCTGTCAC-1_1	Immune rich stroma 1	TMA_1
GTCGCGTAACCCGTTG-1_1	Immune rich stroma 1	TMA_1
AGCTCTAGACGTTCCA-1_1	Immune rich stroma 1	TMA_1
GTCAAGCGGACTCGGG-1_1	Immune rich stroma 1	TMA_1
CTTGTTGCTGAGTCAA-1_1	Immune rich stroma 1	TMA_1
TTATGATCTTAACGAA-1_1	Acinar tissue 2	TMA_1
CGCCGCCCATGCCTGT-1_1	Acinar tissue 2	TMA_1
CTGGGATAAATAATGG-1_1	Acinar tissue 2	TMA_1
GTGCCCGTTCGGATTC-1_1	Acinar tissue 2	TMA_1
TTCAATACTCTGAATC-1_1	Acinar tissue 2	TMA_1
CGCACATGTCCACTAC-1_1	Acinar tissue 2	TMA_1
GATAACTCGCACTGTG-1_1	Acinar tissue 2	TMA_1
TAATTTCCGTCCAGTA-1_1	Macrophage/Fibroblast rich stroma	TMA_1
TCCTTCAATCCCTACG-1_1	Macrophage/Fibroblast rich stroma	TMA_1
TACCTATCCCTAGAGG-1_1	Macrophage/Fibroblast rich stroma	TMA_1
GCATGGGTACTGACGC-1_1	Macrophage/Fibroblast rich stroma	TMA_1
GTCGGGAACATGGTAG-1_1	Macrophage/Fibroblast rich stroma	TMA_1
GCAAATGAGGACACTT-1_1	Fibrotic tissue	TMA_1
GAATGGGCTTATCGAC-1_1	Fibrotic tissue	TMA_1
TGGTCGTGCAAGGCAA-1_1	Macrophage/Fibroblast rich stroma	TMA_1
CACCACGCCACACAGA-1_1	Macrophage/Fibroblast rich stroma	TMA_1
GAACCTCGACCTACAC-1_1	Macrophage/Fibroblast rich stroma	TMA_1
CAATACGCTCTGAGGC-1_1	Macrophage/Fibroblast rich stroma	TMA_1
TGGTAAGCAGGATTGA-1_1	Macrophage/Fibroblast rich stroma	TMA_1
AGTGGCTCCGTCGGCC-1_1	Macrophage/Fibroblast rich stroma	TMA_1
GATCGGATAGAACCAT-1_1	Macrophage/Fibroblast rich stroma	TMA_1
GCTACAGTACGGACCG-1_1	Macrophage/Fibroblast rich stroma	TMA_1
TCTATTACTAGAGGAT-1_1	Macrophage/Fibroblast rich stroma	TMA_1
TTCAGGCGTCAAAGCC-1_1	LGD IPMN	TMA_1
AGACCGGGAAACCCTG-1_1	LGD IPMN	TMA_1
AGAGATCTCTAAAGCG-1_1	LGD IPMN	TMA_1
CCCTGCCCAATCCGCT-1_1	LGD IPMN	TMA_1
GTGGCGGTCCCAGCGT-1_1	LGD IPMN	TMA_1
GCATTGTAATTCATAT-1_1	LGD IPMN	TMA_1
CCGTTCCGAATCTCGG-1_1	LGD IPMN	TMA_1
AGCTTGATCTTAACTT-1_1	LGD IPMN	TMA_1
CCTGTACTCACGCCCA-1_1	Macrophage/Fibroblast rich stroma	TMA_1
AAGTGACGACCGAATT-1_1	LGD IPMN	TMA_1
CTCACTTGGCTGGTAA-1_1	Macrophage/Fibroblast rich stroma	TMA_1
CGCCTGGCCTACGTAA-1_1	LGD IPMN	TMA_1
CCCGTAAGTCTAGGCC-1_1	IPMN MDSC rich stroma	TMA_1
TTGGACATGTGGCTTA-1_1	Macrophage/Fibroblast rich stroma	TMA_1
ATTACGCGCTGGCAGG-1_1	Macrophage/Fibroblast rich stroma	TMA_1
ACGCGCTACACAGGGT-1_1	Macrophage/Fibroblast rich stroma	TMA_1
TACGTTTACCGGCAAT-1_1	Macrophage/Fibroblast rich stroma	TMA_1
CGAAACGCAATTCATG-1_1	Macrophage/Fibroblast rich stroma	TMA_1
TAGTCTAACAACGAGA-1_1	Macrophage/Fibroblast rich stroma	TMA_1
TTGCATGCTGATCACG-1_1	Macrophage/Fibroblast rich stroma	TMA_1
TCTGGGTAGCGCTCAT-1_1	Macrophage/Fibroblast rich stroma	TMA_1
ACATCGGTCAGCCGCG-1_1	Macrophage/Fibroblast rich stroma	TMA_1
AGATACCGGTGTTCAC-1_1	Endothelial cells	TMA_1
GATTACTGAATTTGGG-1_1	Macrophage/Fibroblast rich stroma	TMA_1
TCCAACTTTAAATTCT-1_1	Endothelial cells	TMA_1
TCCTAGCAAAGAAGCT-1_1	Macrophage/Fibroblast rich stroma	TMA_1
CGATACCTCGCGGACA-1_1	Macrophage/Fibroblast rich stroma	TMA_1
TACAACGCACAACTCA-1_1	Macrophage/Fibroblast rich stroma	TMA_1
AATTAAAGGTCGGCGT-1_1	Macrophage/Fibroblast rich stroma	TMA_1
TACGCAGTTCTTTCCT-1_1	Macrophage/Fibroblast rich stroma	TMA_1
GACCGTGCTGACGGTG-1_1	Macrophage/Fibroblast rich stroma	TMA_1
GGCAAATTACTTTACT-1_1	Macrophage/Fibroblast rich stroma	TMA_1
GGTACAAACATGCTAT-1_1	Macrophage/Fibroblast rich stroma	TMA_1
CGGGCCTTCTTTGTAA-1_1	Fibrotic tissue	TMA_1
CGTGAAGTTAATTCAC-1_1	Immune rich stroma 2	TMA_1
ATAGTGAAGCGTTCTC-1_1	Acinar tissue 2	TMA_1
TACGCCATATTCTAAT-1_1	Acinar tissue 2	TMA_1
TACATAGGCATACACC-1_1	Acinar tissue 2	TMA_1
GCCGATTGGCCAAGCT-1_1	Acinar tissue 2	TMA_1
CTGCCATGCATCACAT-1_1	Acinar tissue 2	TMA_1
TTATGAATGAAAGGGA-1_1	Acinar tissue 2	TMA_1
GCTGAGGCGTGAGTAT-1_1	Acinar tissue 2	TMA_1
GCGCCGTTCCACGATA-1_1	Immune rich stroma 3	TMA_1
CGCATGGTGCGATGCT-1_1	Immune rich stroma 3	TMA_1
AGGTTTCACACACCTT-1_1	Immune rich stroma 3	TMA_1
CAAGGATCGCATGTTC-1_1	Acinar tissue 2	TMA_1
ACGTTAATGTCGAAGA-1_1	Acinar tissue 2	TMA_1
TCCAGAGCACCGGTTC-1_1	Acinar tissue 2	TMA_1
GCTGCACGGTTTCTTA-1_1	Acinar tissue 2	TMA_1
CGTGCAGACTGGGACA-1_1	Fibrotic tissue	TMA_1
GTGTTACTATGCGTCC-1_1	Immune rich stroma 2	TMA_1
TCCTCGGGCTGGGCTT-1_1	Acinar tissue 2	TMA_1
GTGAGGACACTTAAGG-1_1	Acinar tissue 2	TMA_1
ATACGCCGGCGAAACC-1_1	Immune rich stroma 2	TMA_1
TCTGCCAGAAACTGCA-1_1	Acinar tissue 2	TMA_1
CTCGGTACCACTGCTC-1_1	Acinar tissue 2	TMA_1
GTGCGTGTATATGAGC-1_1	Immune rich stroma 1	TMA_1
ATTTGTCTTGGGAGCT-1_1	Acinar tissue 2	TMA_1
CCTCGGACCGGGATAG-1_1	Acinar tissue 2	TMA_1
TAGGTGCTCGCCTAGC-1_1	Acinar tissue 2	TMA_1
CTTTAGGAACACTGTT-1_1	Acinar tissue 2	TMA_1
TCGGGCCGTCGTGGTA-1_1	Acinar tissue 2	TMA_1
AGTGCTTGCACGAATA-1_1	Acinar tissue 2	TMA_1
TGTGTCGAAGTCGAGG-1_1	Fibrotic tissue	TMA_1
GGATCAGAGCCATCAG-1_1	Fibrotic tissue	TMA_1
GTCCCAATCATCCCGC-1_1	Fibrotic tissue	TMA_1
TGCCACACTAGAGGAA-1_1	Fibrotic tissue	TMA_1
TGAATTTCACTTGCCT-1_1	Macrophage/Fibroblast rich stroma	TMA_1
CTCAGATTGTGATAAG-1_1	Fibrotic tissue	TMA_1
CGGACGTTACTTGAAG-1_1	Fibrotic tissue	TMA_1
CCGCCTTGCGATGTCG-1_1	Fibrotic tissue	TMA_1
CCAGTCAAATCTCTTA-1_1	Fibrotic tissue	TMA_1
AAACAGCTTTCAGAAG-1_1	Fibrotic tissue	TMA_1
TAGCTGATGTGAAGCG-1_1	Macrophage/Fibroblast rich stroma	TMA_1
CTTATGCGCTCAGGGC-1_1	Fibrotic tissue	TMA_1
TGGCTCTTGTCGCGTA-1_1	Macrophage/Fibroblast rich stroma	TMA_1
TTGTGAGGCATGACGC-1_1	Macrophage/Fibroblast rich stroma	TMA_1
CATAAGCTCTCCGTCT-1_1	Immune rich stroma 3	TMA_1
CCTTCTCAGCGTTCCT-1_1	Macrophage/Fibroblast rich stroma	TMA_1
TGCAGCTACGTACTTC-1_1	Macrophage/Fibroblast rich stroma	TMA_1
CTCTACACTGGCGATT-1_1	Macrophage/Fibroblast rich stroma	TMA_1
TGCAGATCGTCCTAGG-1_1	LGD IPMN	TMA_1
TGCCAAAGTCAGACTT-1_1	Macrophage/Fibroblast rich stroma	TMA_1
ACAATAGTCGTACGTT-1_1	LGD IPMN	TMA_1
CATGCCAACTCGCAAA-1_1	Macrophage/Fibroblast rich stroma	TMA_1
TGCAGAACTATATCGT-1_1	Macrophage/Fibroblast rich stroma	TMA_1
TCGTGTCACGCTGACA-1_1	Macrophage/Fibroblast rich stroma	TMA_1
TGATCAGGGAACTGCT-1_1	LGD IPMN	TMA_1
CTTGCAACCGCCTCCT-1_1	LGD IPMN	TMA_1
AGCCCATACATGTAAG-1_1	Ductal tissue	TMA_1
ATCCAATGGAGGGTCC-1_1	LGD IPMN	TMA_1
AAACCGGGTAGGTACC-1_1	LGD IPMN	TMA_1
GCAACCACGGCCGCGT-1_1	LGD IPMN	TMA_1
CGCTTATTCCCGGTCG-1_1	LGD IPMN	TMA_1
TTACTCTGGTACGTAC-1_1	LGD IPMN	TMA_1
GTGGTTTCCGCCTTTC-1_1	Macrophage/Fibroblast rich stroma	TMA_1
ATAGGCGGCTATAGAA-1_1	LGD IPMN	TMA_1
GTGCCATCACACGGTG-1_1	Macrophage/Fibroblast rich stroma	TMA_1
CCCAACATACGTCGCG-1_1	LGD IPMN	TMA_1
CGGTGCAGATAGAACG-1_1	Macrophage/Fibroblast rich stroma	TMA_1
GGGCGGGTTCCCTACG-1_1	Macrophage/Fibroblast rich stroma	TMA_1
TGAGCCATACAGTCTC-1_1	Macrophage/Fibroblast rich stroma	TMA_1
CTCCGCCCACATGAGG-1_1	Macrophage/Fibroblast rich stroma	TMA_1
GTTGAACCGGTTCCAT-1_1	Macrophage/Fibroblast rich stroma	TMA_1
TAACTCATCCGCGCGG-1_1	Macrophage/Fibroblast rich stroma	TMA_1
CACAATGAGCTGCTAT-1_1	Macrophage/Fibroblast rich stroma	TMA_1
GTTACTTTGGGCCTAG-1_1	Macrophage/Fibroblast rich stroma	TMA_1
GGGCCCGTCTTAAACA-1_1	Macrophage/Fibroblast rich stroma	TMA_1
GAAATTGTCTCTATAA-1_1	Macrophage/Fibroblast rich stroma	TMA_1
GGCGCATGAATTGATG-1_1	Fibrotic tissue	TMA_1
CATATAGGTACAGTCA-1_1	Fibrotic tissue	TMA_1
TCAACGAGGAGACAAA-1_1	Immune rich stroma 2	TMA_1
TTGCACAATTCAGAAA-1_1	Acinar tissue 2	TMA_1
CATCGGACGGGTTAAT-1_1	Acinar tissue 2	TMA_1
ATTAAACATGCGGACC-1_1	Acinar tissue 2	TMA_1
TATCTACCACAGCGGG-1_1	Acinar tissue 2	TMA_1
CGAGACCCTAGAGTGT-1_1	Acinar tissue 2	TMA_1
ACATCGATCGTTTACC-1_1	Acinar tissue 2	TMA_1
ATCGACCCAATACAGA-1_1	Acinar tissue 2	TMA_1
GAATCTGAACATTCTC-1_1	Acinar tissue 2	TMA_1
AGTTCCTATTTATGTT-1_1	Acinar tissue 2	TMA_1
CAGTCTGTATACTGGG-1_1	Acinar tissue 2	TMA_1
CTAGATTTACGACGGC-1_1	Acinar tissue 2	TMA_1
GATGCTGTATTTCATC-1_1	Acinar tissue 2	TMA_1
TGCGTTTGTTGACACT-1_1	Acinar tissue 2	TMA_1
CGTGCCCTCCCGAAGA-1_1	Acinar tissue 2	TMA_1
ACTCTCTGACTTAGGT-1_1	Acinar tissue 2	TMA_1
CTGGGTAGGCAGTTAA-1_1	Acinar tissue 2	TMA_1
GTTTGGCCCAAGTTAT-1_1	Acinar tissue 2	TMA_1
GAATGTGGTCCGGATT-1_1	Acinar tissue 2	TMA_1
CCCAGTTAAGGCGCCG-1_1	Immune rich stroma 3	TMA_1
CGGTACTAGAATCAAA-1_1	Immune rich stroma 3	TMA_1
GCTTAATGTAACTAAC-1_1	Immune rich stroma 3	TMA_1
AGGACAGTCGAATCCC-1_1	Acinar tissue 2	TMA_1
GACAGCCAGACCTGAC-1_1	Acinar tissue 2	TMA_1
GGCGAAATCTAACTTG-1_1	Acinar tissue 2	TMA_1
CTGGTAACACATAGAA-1_1	Acinar tissue 2	TMA_1
GCTATGCCAGCTTATG-1_1	Macrophage/Fibroblast rich stroma	TMA_1
CCCGTGAGGGCGGTGA-1_1	Immune rich stroma 3	TMA_1
TCTCGTGTTACGAGGA-1_1	Immune rich stroma 3	TMA_1
ACGTCTCGTTCCGGGA-1_1	Immune rich stroma 3	TMA_1
CGAGAGCGCGTAGATA-1_1	Immune rich stroma 3	TMA_1
GACAGATTTCTGGCTC-1_1	Immune rich stroma 3	TMA_1
GGGCCTAAATGGGCTA-1_1	Immune rich stroma 3	TMA_1
ACTTGTAGTCCCTTCA-1_1	IPMN MDSC rich stroma	TMA_1
CCCGAAGTTTCGCGAA-1_1	Fibrotic tissue	TMA_1
ACCATCCGCCAACTAG-1_1	Macrophage/Fibroblast rich stroma	TMA_1
TGCGAATATGGGATTT-1_1	Macrophage/Fibroblast rich stroma	TMA_1
TACATCCCTATCCCTG-1_1	Macrophage/Fibroblast rich stroma	TMA_1
GTGGGAAGACTGAATC-1_1	Fibrotic tissue	TMA_1
TCAACATCGACCGAGA-1_1	Fibrotic tissue	TMA_1
CTATGTGAGTCACGGC-1_1	Fibrotic tissue	TMA_1
CCGAACACTGGGCCTC-1_1	Fibrotic tissue	TMA_1
AAACTTGCAAACGTAT-1_1	Fibrotic tissue	TMA_1
AGGGCGAGCAGCTGAT-1_1	Macrophage/Fibroblast rich stroma	TMA_1
AACACGAGACGCGGCC-1_1	Fibrotic tissue	TMA_1
TGACGAATATTTCCCT-1_1	Macrophage/Fibroblast rich stroma	TMA_1
TCGGAGAGTATCGGGA-1_1	Fibrotic tissue	TMA_1
CAAATCTCTCACAAGG-1_1	Macrophage/Fibroblast rich stroma	TMA_1
AGGCCCTAGAACGCCA-1_1	Macrophage/Fibroblast rich stroma	TMA_1
TAGAGATCATGCAACT-1_1	LGD IPMN	TMA_1
TTGTTTCCATACAACT-1_1	Macrophage/Fibroblast rich stroma	TMA_1
GAGAGGTGCATTCTGG-1_1	LGD IPMN	TMA_1
GTGGACCAACCCGATT-1_1	Macrophage/Fibroblast rich stroma	TMA_1
CTGGGCCTGCTATATC-1_1	LGD IPMN	TMA_1
CATAGTCCACAAGAAC-1_1	Macrophage/Fibroblast rich stroma	TMA_1
TTGACATGAACGTGGA-1_1	LGD IPMN	TMA_1
GGTTACCACCCTCGGG-1_1	Fibrotic tissue	TMA_1
TACCGGTCGTTTCCAT-1_1	Macrophage/Fibroblast rich stroma	TMA_1
CGAGTACTAAAGAGGA-1_1	Macrophage/Fibroblast rich stroma	TMA_1
GCAAGAATTCCTTGGC-1_1	Macrophage/Fibroblast rich stroma	TMA_1
TCGCCGAAGTTGCGTC-1_1	IPMN MDSC rich stroma	TMA_1
TTGAGAGTACTGCTAA-1_1	Macrophage/Fibroblast rich stroma	TMA_1
AGTGATATGAGTAGTT-1_1	IPMN MDSC rich stroma	TMA_1
ATGATGCAATGGTACA-1_1	Macrophage/Fibroblast rich stroma	TMA_1
GAAACCGAATTACCTT-1_1	Macrophage/Fibroblast rich stroma	TMA_1
AGTGACCTACTTTACG-1_1	Fibrotic tissue	TMA_1
CAAATGTCCTTCCGTG-1_1	IPMN DC rich stroma	TMA_1
TTACTGGGATATTTCA-1_1	Fibrotic tissue	TMA_1
CTTGCCCAGGCTCTAC-1_1	Fibrotic tissue	TMA_1
AAATCGTGTACCACAA-1_1	Fibrotic tissue	TMA_1
GTGATCATAGATCTGC-1_1	Immune rich stroma 2	TMA_1
TGGCAGATTACGATCA-1_1	Acinar tissue 2	TMA_1
TCACCCTCTTAAGATT-1_1	Acinar tissue 2	TMA_1
CAGGATATATCGTTGT-1_1	Acinar tissue 2	TMA_1
CCTGACCACCGATGGT-1_1	Acinar tissue 2	TMA_1
CTAAAGGGAAATAGGA-1_1	Acinar tissue 2	TMA_1
CCGCTATCAGCACCAG-1_1	Acinar tissue 2	TMA_1
CTTTAGTGCTATTATT-1_1	Acinar tissue 2	TMA_1
CGGGAATTTATGTAAA-1_1	Acinar tissue 2	TMA_1
AAACTGCTGGCTCCAA-1_1	Acinar tissue 2	TMA_1
GGCAAGGCGAAATAGC-1_1	Acinar tissue 2	TMA_1
AGCGTGGTATTCTACT-1_1	Immune rich stroma 2	TMA_1
CATGGTAAGTAGCGTT-1_1	Acinar tissue 2	TMA_1
TGCCCGTACCGTTAAA-1_1	Acinar tissue 2	TMA_1
ACAAGGGCAGGCTCTG-1_1	Acinar tissue 2	TMA_1
GAGATCTTCCATGACA-1_1	Acinar tissue 2	TMA_1
AATGACGTAGGATGTC-1_1	Acinar tissue 2	TMA_1
GTGGTGGCCAAGTGAA-1_1	Acinar tissue 2	TMA_1
TCCCGTGTGCAATTTG-1_1	Acinar tissue 2	TMA_1
ACATCGTATGCAATGG-1_1	Acinar tissue 2	TMA_1
GCGAAACTTAACTGGA-1_1	Acinar tissue 2	TMA_1
AATTGAACGCTCTGGT-1_1	Acinar tissue 2	TMA_1
ACAAATGGTAGTGTTT-1_1	Acinar tissue 2	TMA_1
ATGGTCGCGTGGTTTC-1_1	Fibrotic tissue	TMA_1
TGTTATTGTATGTGGC-1_1	Acinar tissue 2	TMA_1
TTCCGGTTACCCACTT-1_1	Acinar tissue 2	TMA_1
GAGTGTGCGGTACCCA-1_1	Acinar tissue 2	TMA_1
CAAGATATTATAACGT-1_1	Acinar tissue 2	TMA_1
TCGCCGCACCGCGTGA-1_1	Immune rich stroma 3	TMA_1
TTATCTGACATTAGGA-1_1	Immune rich stroma 3	TMA_1
GCCAAGAATACTTCTG-1_1	Macrophage/Fibroblast rich stroma	TMA_1
CCGGCGTGAGACTCTG-1_1	Fibrotic tissue	TMA_1
TTCCCGGCGCCAATAG-1_1	Macrophage/Fibroblast rich stroma	TMA_1
AAACAGGGTCTATATT-1_1	Macrophage/Fibroblast rich stroma	TMA_1
ACAGTAATACAACTTG-1_1	Fibrotic tissue	TMA_1
CGAACGGCCGGACAAC-1_1	Fibrotic tissue	TMA_1
GCAACACACTAGAACT-1_1	Fibrotic tissue	TMA_1
ACTCCCATTCCTAAAG-1_1	Fibrotic tissue	TMA_1
ACCTGCGTGTCATGTT-1_1	Fibrotic tissue	TMA_1
TACTTTCCGCACGCCA-1_1	Fibrotic tissue	TMA_1
AGGTCAGGTGAGAGTG-1_1	Fibrotic tissue	TMA_1
TCCTCCTAAGACATTC-1_1	Fibrotic tissue	TMA_1
ATGTGAAAGCCTAATG-1_1	Fibrotic tissue	TMA_1
AGTCGGCTCAACTTTA-1_1	Fibrotic tissue	TMA_1
CGATCTGTTGGAGGAC-1_1	Fibrotic tissue	TMA_1
ACGGGAGTGTCGGCCC-1_1	IPMN MDSC rich stroma	TMA_1
TTAACTTCAGGTAGGA-1_1	Macrophage/Fibroblast rich stroma	TMA_1
CCACGGAGCCATAAGA-1_1	Macrophage/Fibroblast rich stroma	TMA_1
CTTCTATGTTGAAGTA-1_1	Endothelial cells	TMA_1
CACCGTTGCGCGATAT-1_1	Fibrotic tissue	TMA_1
TCTAGCAATCTCCGCC-1_1	Endothelial cells	TMA_1
AGTTTGGCCAGACCTA-1_1	Fibrotic tissue	TMA_1
TTGTAAGGACCTAAGT-1_1	Pancreatic stroma 3	TMA_1
AAGTTCGGCCAACAGG-1_1	Fibrotic Acinar tissue	TMA_1
GTGACTTCAGTAGTGC-1_1	Fibrotic Acinar tissue	TMA_1
CGTCACGTCCATTGGT-1_1	Fibrotic tissue	TMA_1
ATAAGTTACCGCGACG-1_1	Fibrotic tissue	TMA_1
CTGAATCCGAGACCTC-1_1	Fibrotic tissue	TMA_1
TACGACGCTTGCTGCG-1_1	Fibrotic tissue	TMA_1
GAATTCACCCGGGTGT-1_1	Fibrotic tissue	TMA_1
GGGTGACACCTTAACT-1_1	Immune rich stroma 2	TMA_1
TGAGTAAATTAGCGTA-1_1	Immune rich stroma 1	TMA_1
GAGTCCGCTTACCGGA-1_1	Acinar tissue 2	TMA_1
GGCGCGTTCGAGTTTA-1_1	Acinar tissue 2	TMA_1
ATTCATATACTGTCCA-1_1	Acinar tissue 2	TMA_1
ATAAACGGACCCGTAA-1_1	Acinar tissue 2	TMA_1
GTCGTACCATCTCGGG-1_1	Acinar tissue 2	TMA_1
ATAATAGCTGTTGAAT-1_1	Acinar tissue 2	TMA_1
TTCCGCGTGAGGCGAT-1_1	Acinar tissue 2	TMA_1
TACCGGCTCACTGCCC-1_1	Acinar tissue 2	TMA_1
GTATCTTTCATAACCA-1_1	Acinar tissue 2	TMA_1
GTTACCTACAACTTGC-1_1	Acinar tissue 2	TMA_1
TGACTATAATCCTTTC-1_1	Acinar tissue 2	TMA_1
AAATACCTATAAGCAT-1_1	Acinar tissue 2	TMA_1
TTATTAGAGCGTGTTC-1_1	Acinar tissue 2	TMA_1
GTACGCTTCATTGCAC-1_1	Acinar tissue 2	TMA_1
CAAGAGGGCGGAGTAC-1_1	Acinar tissue 2	TMA_1
TCGCAAAGATGCATTT-1_1	Acinar tissue 2	TMA_1
GTCGTTATTCGCTTAT-1_1	Acinar tissue 2	TMA_1
TCGTGTACTATGGATG-1_1	Acinar tissue 2	TMA_1
GCGGAGAGGGAGAACG-1_1	Acinar tissue 2	TMA_1
TCACAGGGAATCGCAA-1_1	Acinar tissue 2	TMA_1
GACTGCACCAGCCCAG-1_1	Acinar tissue 2	TMA_1
TCCGCTGTCATCCCGG-1_1	Acinar tissue 2	TMA_1
AGATACTCAAGATCGA-1_1	Acinar tissue 2	TMA_1
ACTGAATGGCGAAAGT-1_1	Acinar tissue 2	TMA_1
TCCTACATCCACGGCC-1_1	Acinar tissue 2	TMA_1
TTCAGCCCTGGTCCAC-1_1	Acinar tissue 2	TMA_1
TTAGAGTTTAGAAGGA-1_1	Acinar tissue 2	TMA_1
GGTTAGCTATATGTCT-1_1	Immune rich stroma 1	TMA_1
CTGGTTTCGAGCAAGA-1_1	Immune rich stroma 1	TMA_1
TGGGCCCATACTAATT-1_1	Immune rich stroma 1	TMA_1
GAGTAAGGCCACGGGA-1_1	Fibrotic tissue	TMA_1
AGGATCACGCGATCTG-1_1	Fibrotic tissue	TMA_1
CAGTACCAGTTTACGT-1_1	Fibrotic tissue	TMA_1
CGTTCATGGTGCGCGT-1_1	Fibrotic tissue	TMA_1
CAGCTGGCGTAACCGT-1_1	Fibrotic tissue	TMA_1
CATATGTCAGGCTACG-1_1	Fibrotic tissue	TMA_1
CTGGCATCCGAATGAG-1_1	Fibrotic tissue	TMA_1
AGAAGTGATTCGTGAT-1_1	Pancreatic stroma 3	TMA_1
GGGCGTCACCACGTAA-1_1	Fibrotic Acinar tissue	TMA_1
TACCAGAAGTAGGTTC-1_1	Fibrotic tissue	TMA_1
TTGGATATCGTCTACG-1_1	Fibrotic tissue	TMA_1
TAGATATGGACTGGAA-1_1	Fibrotic tissue	TMA_1
GCGACGATAGTTGTAC-1_1	Fibrotic tissue	TMA_1
CTGGATTTACACTTGA-1_1	Fibrotic tissue	TMA_1
GTTATATTATCTCCCT-1_1	Fibrotic tissue	TMA_1
TATTCCACTCAGCTCG-1_1	Immune rich stroma 2	TMA_1
CTGTTACCCAATCTAG-1_1	Acinar tissue 2	TMA_1
ACGCGAAGTCAGACGA-1_1	Acinar tissue 2	TMA_1
GATAGGTAACGTTGAC-1_1	Acinar tissue 2	TMA_1
TGTTCGTATTGCGGTG-1_1	Acinar tissue 2	TMA_1
GGTCAGTGGGTCCCAC-1_1	Acinar tissue 2	TMA_1
AATTCTAGAGTTAGGC-1_1	Acinar tissue 2	TMA_1
GTTTACGTTCCATCTG-1_1	Acinar tissue 2	TMA_1
AGACCCACCGCTGATC-1_1	Acinar tissue 2	TMA_1
TCTAGCATGCCCAGAA-1_1	Acinar tissue 2	TMA_1
CCCGCAGCGCGAACTA-1_1	Acinar tissue 2	TMA_1
CTCTATTTGGCTGCAG-1_1	Acinar tissue 2	TMA_1
TTCTGCCGCGCCTAGA-1_1	Acinar tissue 2	TMA_1
CAGGCGCCATGCTAGG-1_1	Acinar tissue 2	TMA_1
CACTCGAGCTGAACAA-1_1	Acinar tissue 2	TMA_1
ACAAGGAAATCCGCCC-1_1	Acinar tissue 2	TMA_1
ACCACGTGCAGCTATA-1_1	Acinar tissue 2	TMA_1
ACGGCGACGATGGGAA-1_1	Acinar tissue 2	TMA_1
TTACTAAAGGACTTTA-1_1	Acinar tissue 2	TMA_1
GGCTGAAATAGCAAAG-1_1	Acinar tissue 2	TMA_1
TTAGACGAGTCACCTC-1_1	Acinar tissue 2	TMA_1
GTAGTCGCGGGAATCA-1_1	Acinar tissue 2	TMA_1
GCAAACCCTACATTAT-1_1	Immune rich stroma 1	TMA_1
GTTAAAGTAGGACTGG-1_1	Acinar tissue 2	TMA_1
CATGTCTCATTTATGG-1_1	Acinar tissue 2	TMA_1
AATAGAATCTGTTTCA-1_1	Acinar tissue 2	TMA_1
TCTCATGAGATAGGGT-1_1	Acinar tissue 2	TMA_1
ATGACTATGCGACATT-1_1	Immune rich stroma 1	TMA_1
CAGACGAACCTGATAC-1_1	Fibrotic Acinar tissue	TMA_1
TAGCTAGAAGGCATGA-1_1	Pancreatic stroma	TMA_1
ATCCAGAGCAACAACC-1_1	Fibrotic tissue	TMA_1
TCCGGTTCGTCCGGTC-1_1	Fibrotic tissue	TMA_1
CGCGCATGTTTGATTG-1_1	Fibrotic tissue	TMA_1
TGGCGATCAAGTTATG-1_1	Fibrotic tissue	TMA_1
CCCTTTGACAGGTCTT-1_1	Fibrotic tissue	TMA_1
CAGAGACGGTCACCCA-1_1	Fibrotic tissue	TMA_1
TAGCTCGCCTGATAAC-1_1	Acinar tissue 2	TMA_1
TTGTGTTTCCCGAAAG-1_1	Acinar tissue 2	TMA_1
TATACACAGACGCCTT-1_1	Acinar tissue 2	TMA_1
ACATTAGTTTATATCC-1_1	Acinar tissue 2	TMA_1
CCATCGCAGTTAAACT-1_1	Acinar tissue 2	TMA_1
AATTAGCGCTGCAGCG-1_1	Acinar tissue 2	TMA_1
TCCGCTTATCCCATTA-1_1	Acinar tissue 2	TMA_1
GTTTGGGCTTGTGAGC-1_1	Acinar tissue 2	TMA_1
CTTGTCAACATTCGAG-1_1	Acinar tissue 2	TMA_1
GGACCAACAGGATAAC-1_1	Acinar tissue 2	TMA_1
AAGCTAGATCGAGTAA-1_1	Acinar tissue 2	TMA_1
TACCGTGCCTCGGACC-1_1	Acinar tissue 2	TMA_1
ATAAGGTGGAGAACAT-1_1	Acinar tissue 2	TMA_1
TGGTTCAACGGGTAAT-1_1	Acinar tissue 2	TMA_1
GCTGCTACTGCGTAGC-1_1	Acinar tissue 2	TMA_1
CTGCACAACTACATAT-1_1	Acinar tissue 2	TMA_1
ATATTCCACATAGTGA-1_1	Acinar tissue 2	TMA_1
TGGCAAACTAAATTAC-1_1	Acinar tissue 2	TMA_1
ACCGCAATAACTGCCT-1_1	Acinar tissue 2	TMA_1
TCGCACCAGGAGGCAG-1_1	Acinar tissue 2	TMA_1
ACTTCAGGCTGATCCC-1_1	Acinar tissue 2	TMA_1
ACAAATCGCACCGAAT-1_1	Acinar tissue 2	TMA_1
TCTGATGTATTCTGTC-1_1	Acinar tissue 2	TMA_1
CTTTACCGAATAGTAG-1_1	Acinar tissue 2	TMA_1
GCAGATCCATAAGACT-1_1	Fibrotic tissue	TMA_1
TTCCTCGGACTAACCA-1_1	Immune rich stroma 1	TMA_1
CCAAGAAAGTGGGCGA-1_1	Pancreatic stroma 3	TMA_1
GGTAGACCGTTGGGCG-1_1	Pancreatic stroma	TMA_1
TCGTTAGGAGTCCCTA-1_1	Pancreatic stroma	TMA_1
ACGGCCAACATGGACT-1_1	Pancreatic stroma	TMA_1
GTGAGTGGTACAACGC-1_1	Pancreatic stroma 3	TMA_1
GAGACTTCGCGACCGA-1_1	Pancreatic stroma 3	TMA_1
GAAGTCAGTTGCACTA-1_1	Immune rich stroma 1	TMA_1
GTTTGGTAGGGTCAAC-1_1	Acinar tissue 2	TMA_1
ACGGCACTTGCTTGGG-1_1	Acinar tissue 2	TMA_1
CCTCTGTACTATTCTA-1_1	Acinar tissue 2	TMA_1
CTATTCATGTGTCCCA-1_1	Acinar tissue 2	TMA_1
GCCCGATCTGTGGTCG-1_1	Acinar tissue 2	TMA_1
TTAGAAGAACATGACT-1_1	Acinar tissue 2	TMA_1
AGGATAAAGTCGGGAT-1_1	Acinar tissue 2	TMA_1
CGGCAAACATCGTGCG-1_1	Acinar tissue 2	TMA_1
CTAGTTACAACCCGGT-1_1	Acinar tissue 2	TMA_1
TTCGACAGAGCCCGTG-1_1	Acinar tissue 2	TMA_1
AAGCATACTCTCCTGA-1_1	Acinar tissue 2	TMA_1
GACGACGATCCGCGTT-1_1	Acinar tissue 2	TMA_1
GGTAGAAGACCGCCTG-1_1	Acinar tissue 2	TMA_1
AACGATAATGCCGTAG-1_1	Acinar tissue 2	TMA_1
CTGCTTGGCGATAGCT-1_1	Fibrotic tissue	TMA_1
TAGCGTCCGGTGTGGT-1_1	Immune rich stroma 2	TMA_1
AAATAGGGTGCTATTG-1_1	Fibrotic tissue	TMA_1
AAGTGTTTGGAGACGG-1_1	Fibrotic tissue	TMA_1
AGCACTACCTCACCAG-1_1	Fibrotic tissue	TMA_1
TGCCTTGGCCAGGCAA-1_1	Acinar tissue 2	TMA_1
GCGTCGCCAGGGTGAT-1_1	Acinar tissue 2	TMA_1
GCTGGCGGCGCATGCT-1_1	Acinar tissue 2	TMA_1
CTTTCTGTGCGGGCTT-1_1	Acinar tissue 2	TMA_1
AACCTTTAAATACGGT-1_1	Acinar tissue 2	TMA_1
CTGCACTCCAGTACAG-1_1	Acinar tissue 2	TMA_1
CCATTTCTACCTATTA-1_1	Acinar tissue 2	TMA_1
CAAGCGGCACATAATT-1_1	Acinar tissue 2	TMA_1
GTTAACATCACTTAAA-1_1	Acinar tissue 2	TMA_1
ATATAAATGTAGCTGC-1_1	Immune rich stroma 1	TMA_1
GCCTCTATACATAGCA-1_1	Immune rich stroma 2	TMA_1
GTGTCGTATAGCGTTC-1_1	Fibrotic tissue	TMA_1
ATACGTACTTAGCCAC-1_1	Immune rich stroma 1	TMA_1
GCTATCATACTCATGG-1_1	Fibrotic tissue	TMA_1
TTATTTCATCCCAAAC-1_2	Immune rich stroma 1	TMA_2
TATGGCAGACTTTCGA-1_2	Fibrotic Acinar tissue	TMA_2
CTTCGTGCCCGCATCG-1_2	Fibrotic Acinar tissue	TMA_2
AAACGGGTTGGTATCC-1_2	Immune rich stroma 1	TMA_2
TGCAAACCCACATCAA-1_2	Immune rich stroma 1	TMA_2
GACGGGATGTCTTATG-1_2	Immune rich stroma 1	TMA_2
GGCGAGCATCGAGGAC-1_2	Immune rich stroma 1	TMA_2
CGCGTGCTATCAACGA-1_2	Immune rich stroma 1	TMA_2
TGAAACCTCAACTCAC-1_2	Fibrotic Tissue 2	TMA_2
CACATAAGGCGACCGT-1_2	Fibrotic Tissue 2	TMA_2
TGACCCAACTCACATT-1_2	Fibrotic Tissue 2	TMA_2
ATACGCCGATCTACCG-1_2	Macrophage/Fibroblast rich stroma	TMA_2
ACTTATCTGATCTATA-1_2	Fibrotic Tissue 2	TMA_2
GTGTGAGCCGAGGTGC-1_2	Macrophage/Fibroblast rich stroma	TMA_2
GATGATTTGAAACTGG-1_2	Macrophage/Fibroblast rich stroma	TMA_2
GGGAACCACCTGTTTC-1_2	Macrophage/Fibroblast rich stroma	TMA_2
GTTCGTTGCGGACCAG-1_2	Macrophage/Fibroblast rich stroma	TMA_2
TGAGGTTGATCCCAAG-1_2	Macrophage/Fibroblast rich stroma	TMA_2
GATGCCACACTACAGC-1_2	Macrophage/Fibroblast rich stroma	TMA_2
AGGCAAAGAGGAATCA-1_2	Macrophage/Fibroblast rich stroma	TMA_2
AAGTAAGCTTCCAAAC-1_2	Macrophage/Fibroblast rich stroma	TMA_2
AACGTAGTCTACCCAT-1_2	Macrophage/Fibroblast rich stroma	TMA_2
GTTTGAGCGGTTATGT-1_2	Macrophage/Fibroblast rich stroma	TMA_2
GAAGCAAGGCAATGTT-1_2	Macrophage/Fibroblast rich stroma	TMA_2
TCACTCAGCGCATTAG-1_2	Macrophage/Fibroblast rich stroma	TMA_2
TACAATGAAACCAGCA-1_2	Macrophage/Fibroblast rich stroma	TMA_2
GTGCGCTTACAAATGA-1_2	Macrophage/Fibroblast rich stroma	TMA_2
GCACTCCCACAGTCCC-1_2	Macrophage/Fibroblast rich stroma	TMA_2
CGAAGACTGCCCGGGA-1_2	Macrophage/Fibroblast rich stroma	TMA_2
CTGGGATCGCCCAGAT-1_2	Macrophage/Fibroblast rich stroma	TMA_2
CTGCAAATGGGCTCCA-1_2	IPMN MDSC rich stroma	TMA_2
CATTATAACAGGGTCC-1_2	IPMN MDSC rich stroma	TMA_2
ACCTTTCCTTTAGAAG-1_2	Immune rich stroma 1	TMA_2
ATAGATTTGCAGTCGG-1_2	IPMN DC rich stroma	TMA_2
CTCGGGCATCGTCGGG-1_2	HGD Gastric IPMN	TMA_2
GTGGCGGGCCGTAGCT-1_2	HGD Gastric IPMN	TMA_2
CAACAGTGCCAAACGG-1_2	HGD Gastric IPMN	TMA_2
TGCGGGTATTGGGATC-1_2	Acinar Tissue 3	TMA_2
CTGGGCGGCCAAATGT-1_2	IPMN DC rich stroma	TMA_2
TAAAGGAGAAACTAGT-1_2	Macrophage/Fibroblast rich stroma	TMA_2
TCCCACGGAGGGAGCT-1_2	Immune rich stroma 3	TMA_2
AGCTTCAATACTTTGA-1_2	HGD Gastric IPMN	TMA_2
TTCCACATTTCTCGTC-1_2	Fibrotic tissue	TMA_2
ACAAACCGACAAGGCG-1_2	IPMN MDSC rich stroma	TMA_2
AGACGGGATTGGTATA-1_2	HGD Gastric IPMN	TMA_2
AACCTAAAGCCGTCCG-1_2	IPMN DC rich stroma	TMA_2
TACAAATTGCGGAGGT-1_2	HGD Gastric IPMN	TMA_2
CCCGCTAGAGGGTTAA-1_2	HGD Gastric IPMN	TMA_2
CATTGCAAAGCATAAT-1_2	IPMN DC rich stroma	TMA_2
TGTACGCTATCAGCTT-1_2	IPMN MDSC rich stroma	TMA_2
TTCTTCGCAATAGAGC-1_2	HGD Gastric IPMN	TMA_2
TGTGATTCCAGCGCTT-1_2	IPMN MDSC rich stroma	TMA_2
ATTCAGGATCGCCTCT-1_2	IPMN MDSC rich stroma	TMA_2
GCCCATGGGTGCAATG-1_2	IPMN MDSC rich stroma	TMA_2
TTCCCGACGCTTCACT-1_2	IPMN MDSC rich stroma	TMA_2
AGCGGTTGAGATGTAC-1_2	IPMN MDSC rich stroma	TMA_2
GCTGTCTGTGATCGAC-1_2	IPMN MDSC rich stroma	TMA_2
AAAGACATGAAGTTTA-1_2	IPMN MDSC rich stroma	TMA_2
CAACAGAATAACGCTA-1_2	IPMN MDSC rich stroma	TMA_2
TGCGGTCTACGAGTAA-1_2	IPMN MDSC rich stroma	TMA_2
AAGACTCACGCCCACT-1_2	IPMN MDSC rich stroma	TMA_2
CTTTGAAACATATTCC-1_2	Fibrotic tissue	TMA_2
CTGGGCACTAGTCGGA-1_2	IPMN MDSC rich stroma	TMA_2
CGCCCTTACATCCACC-1_2	IPMN MDSC rich stroma	TMA_2
CACGACCACAGACTTT-1_2	IPMN MDSC rich stroma	TMA_2
CAATCCATTATCCGTT-1_2	IPMN MDSC rich stroma	TMA_2
GTGGCGTGCACCAGAG-1_2	IPMN MDSC rich stroma	TMA_2
CGGAGTCCTAACCTGG-1_2	IPMN MDSC rich stroma	TMA_2
GGTCCCATAACATAGA-1_2	Ductal tissue	TMA_2
ATCTCATAAACCTACC-1_2	IPMN MDSC rich stroma	TMA_2
TGCATGGCAGTCTTGC-1_2	HGD Gastric IPMN	TMA_2
TTGCAGGTCATGAAGT-1_2	HGD Gastric IPMN	TMA_2
AGCTGCATTTGAGGTG-1_2	IPMN MDSC rich stroma	TMA_2
TAATCAGGAATGCTGC-1_2	HGD Gastric IPMN	TMA_2
CCATCATAAGAACAGG-1_2	HGD Gastric IPMN	TMA_2
TCGTATCACCAAGCTA-1_2	HGD Gastric IPMN	TMA_2
ATTCAGATGAATCCCT-1_2	HGD Gastric IPMN	TMA_2
AAAGGTCAACGACATG-1_2	Borderline IPMN	TMA_2
GCTGGGTCCGCTGTTA-1_2	Acinar Tissue	TMA_2
AACATTGGTCAGCCGT-1_2	Pancreatic stroma 3	TMA_2
GTGGGTCTTCTTTGCG-1_2	Pancreatic stroma	TMA_2
CATCGAATGGATCTCT-1_2	Pancreatic stroma	TMA_2
GCTACACTGTCCGAAC-1_2	Immune rich stroma 1	TMA_2
CGGGTTGTAGCTTTGG-1_2	Pancreatic stroma 3	TMA_2
CCTAAGTGTCTAACCG-1_2	Pancreatic stroma	TMA_2
TCTGTGACTGACCGTT-1_2	Fibrotic Acinar tissue	TMA_2
TTATCATACTCGCAAA-1_2	Immune rich stroma 1	TMA_2
AGCGTAGCGCTAGACC-1_2	Fibrotic Acinar tissue	TMA_2
TCCCTCCGAAATCGTT-1_2	Immune rich stroma 1	TMA_2
AGGTCGCCACTTCGGT-1_2	Immune rich stroma 1	TMA_2
CTAGCAACTAATTTAC-1_2	Fibrotic Tissue 2	TMA_2
TTGCTAGCTACCAATC-1_2	Fibrotic Tissue 2	TMA_2
GCCGGTTTGGGCGGAT-1_2	Fibrotic Tissue 2	TMA_2
TGTAACTTGTCAACCT-1_2	Fibrotic Tissue 2	TMA_2
CGAGATGTTGCCTATA-1_2	Macrophage/Fibroblast rich stroma	TMA_2
GTTACGAAATCCACGC-1_2	Fibrotic Tissue 2	TMA_2
CTTGTCGTACGTGTCA-1_2	Fibrotic Tissue 2	TMA_2
GCGTCCAGCTCGTGGC-1_2	Fibrotic Tissue 2	TMA_2
CCCTTCTCGTACGCGA-1_2	Macrophage/Fibroblast rich stroma	TMA_2
CCAAAGTCCCGCTAAC-1_2	Macrophage/Fibroblast rich stroma	TMA_2
CCGCTTCGCGGTTAAC-1_2	Macrophage/Fibroblast rich stroma	TMA_2
GTTACGGCCCGACTGC-1_2	Macrophage/Fibroblast rich stroma	TMA_2
CCCGCTTGCCCTCGTC-1_2	Macrophage/Fibroblast rich stroma	TMA_2
TAGTGAGAAGTGGTTG-1_2	Macrophage/Fibroblast rich stroma	TMA_2
CGCTACCGCCCTATGA-1_2	Macrophage/Fibroblast rich stroma	TMA_2
AAACAATCTACTAGCA-1_2	Macrophage/Fibroblast rich stroma	TMA_2
GCGCGATGGGTCAAGT-1_2	Macrophage/Fibroblast rich stroma	TMA_2
ATAAACCATTGGACGG-1_2	Macrophage/Fibroblast rich stroma	TMA_2
TCGGGCACTTCTGGAT-1_2	Macrophage/Fibroblast rich stroma	TMA_2
TCTGTGGCTACATTTC-1_2	Macrophage/Fibroblast rich stroma	TMA_2
CTCTGTGCCTGCTATG-1_2	Macrophage/Fibroblast rich stroma	TMA_2
CACGACTAAAGTTCTG-1_2	Macrophage/Fibroblast rich stroma	TMA_2
GAGGAGTAATTCCTAC-1_2	Macrophage/Fibroblast rich stroma	TMA_2
AGAGGTATCTCGGTCC-1_2	Macrophage/Fibroblast rich stroma	TMA_2
ACAATCGATCTTTATA-1_2	IPMN MDSC rich stroma	TMA_2
CAGCCCTCACAGGCAG-1_2	Macrophage/Fibroblast rich stroma	TMA_2
CGCGTCATATTAAACC-1_2	IPMN MDSC rich stroma	TMA_2
GAAGACTTCAATGCCG-1_2	IPMN MDSC rich stroma	TMA_2
TTGCGGCGACTCATGC-1_2	IPMN MDSC rich stroma	TMA_2
ACCAAACTAGAAATCC-1_2	IPMN MDSC rich stroma	TMA_2
TTACTGTTTCTCTACG-1_2	IPMN MDSC rich stroma	TMA_2
GACCAGGTCATTCATA-1_2	IPMN DC rich stroma	TMA_2
TTCTTCCCTTTGATAT-1_2	Immune rich stroma 3	TMA_2
ACGCCCAGCTGTCGAT-1_2	IPMN DC rich stroma	TMA_2
AGTAGCGTGAACGAAC-1_2	Acinar Tissue 3	TMA_2
CCTCGACCCACTGCCT-1_2	HGD Gastric IPMN	TMA_2
AGTTATTGAAAGGTAA-1_2	HGD Gastric IPMN	TMA_2
TCAGTTACGGAATGAT-1_2	HGD Gastric IPMN	TMA_2
GAATCTATACTCGGAC-1_2	HGD Gastric IPMN	TMA_2
TCGGCTAACTTCCCTT-1_2	HGD Gastric IPMN	TMA_2
ACGTGGTCGAATGTGC-1_2	HGD Gastric IPMN	TMA_2
ATATCGTGCCAGACCC-1_2	HGD Gastric IPMN	TMA_2
GTAGCTAGTAAGCGCG-1_2	HGD Gastric IPMN	TMA_2
ACGCTTAGTGTCTCTC-1_2	HGD Gastric IPMN	TMA_2
TCCGGCCTGCATCGAT-1_2	IPMN DC rich stroma	TMA_2
TAGTGGAACTCATACA-1_2	HGD Gastric IPMN	TMA_2
ATCATCTGCCCAGTGT-1_2	HGD Gastric IPMN	TMA_2
GTTATTAAATACGACC-1_2	HGD Gastric IPMN	TMA_2
GCGCTAAGTATGCATG-1_2	HGD Gastric IPMN	TMA_2
CCTGACGCAACCTTTA-1_2	IPMN MDSC rich stroma	TMA_2
CCCAAGAATGCACGGT-1_2	HGD Gastric IPMN	TMA_2
AACTGGGTTCGAGCCG-1_2	IPMN MDSC rich stroma	TMA_2
GGTTCCACCCGCTTCT-1_2	IPMN MDSC rich stroma	TMA_2
CATGCACGTGTTACTG-1_2	IPMN DC rich stroma	TMA_2
AGCGTTCCGATTTAAA-1_2	IPMN MDSC rich stroma	TMA_2
CCTACGCGACCTTACA-1_2	IPMN MDSC rich stroma	TMA_2
CGAATTACATGGTGTT-1_2	IPMN MDSC rich stroma	TMA_2
GAGGTCTTAGTGGGTC-1_2	IPMN MDSC rich stroma	TMA_2
GCCGCTAGATACGCAG-1_2	IPMN MDSC rich stroma	TMA_2
GTCACCTGTCTATGTC-1_2	IPMN MDSC rich stroma	TMA_2
CCGATTGGTCAATGAA-1_2	Fibrotic tissue	TMA_2
CCTGTGCGGATTGTAA-1_2	Fibrotic tissue	TMA_2
TTACGTAGCGCGTGCT-1_2	IPMN MDSC rich stroma	TMA_2
GGAGGCGAAGAACCGC-1_2	IPMN MDSC rich stroma	TMA_2
GGGTCACGTGCTTATG-1_2	Fibrotic Tissue 2	TMA_2
GCTCCGGACGTTGATA-1_2	HGD Gastric IPMN	TMA_2
ATGTTTGTAAGATCAT-1_2	HGD Gastric IPMN	TMA_2
TGACCCAGCATTCCCG-1_2	HGD Gastric IPMN	TMA_2
TGGTCGTTTGATAGAT-1_2	HGD Gastric IPMN	TMA_2
TGTAATGCCTTCGGAC-1_2	HGD Gastric IPMN	TMA_2
TGCTCACACAACAACC-1_2	HGD Gastric IPMN	TMA_2
TACGATCCAAGCCACT-1_2	IPMN DC rich stroma	TMA_2
TTGTAACTTCATAGCG-1_2	HGD Gastric IPMN	TMA_2
AGATTCAAGCGGGTCG-1_2	Acinar Tissue	TMA_2
CTCAGCAGACTGCCGA-1_2	Acinar tissue 2	TMA_2
AGGAAAGCCTCTGATG-1_2	Fibrotic Acinar tissue	TMA_2
GTATCGGGACGAGCTG-1_2	Fibrotic Acinar tissue	TMA_2
CCTGTGCATAGGAGAC-1_2	Acinar Tissue	TMA_2
CATACGGGTGCATGAT-1_2	Pancreatic stroma 3	TMA_2
CCACTAAACTGAATCG-1_2	Fibrotic Acinar tissue	TMA_2
AAATTGCGGCGGTTCT-1_2	Fibrotic Acinar tissue	TMA_2
AGTCCAGCGGGTACGT-1_2	Pancreatic stroma 3	TMA_2
CATTCAGGTCAGTGCG-1_2	Pancreatic stroma 3	TMA_2
CTAAAGTCCGAAGCTA-1_2	Immune rich stroma 1	TMA_2
AATCAGACTGCAGGAC-1_2	Immune rich stroma 1	TMA_2
AGTATCCATAATAACG-1_2	Immune rich stroma 1	TMA_2
CTGGCTGCTAACGTAA-1_2	Immune rich stroma 1	TMA_2
GTTCCAAGACAGCGAC-1_2	Fibrotic Tissue 2	TMA_2
AAGACTAACCCGTTGT-1_2	Immune rich stroma 1	TMA_2
GATTAATCCTGGCTCA-1_2	Fibrotic Tissue 2	TMA_2
CGCGCAAGGAACTACA-1_2	Fibrotic Tissue 2	TMA_2
CAGTAGCGAGGTAGTA-1_2	Fibrotic Tissue 2	TMA_2
ACGGCGGGTTGCCCTG-1_2	Fibrotic Tissue 2	TMA_2
CTAGGCGGCAGAGAAT-1_2	Fibrotic Tissue 2	TMA_2
GTGCGCAGCTTGCTCC-1_2	Macrophage/Fibroblast rich stroma	TMA_2
TCACTATCGTGCAATC-1_2	Macrophage/Fibroblast rich stroma	TMA_2
TATGATTCTGCTTGGT-1_2	Macrophage/Fibroblast rich stroma	TMA_2
TAAGATTTAGCGGGAG-1_2	Macrophage/Fibroblast rich stroma	TMA_2
TTACGGTGTCACCGAG-1_2	Macrophage/Fibroblast rich stroma	TMA_2
CTACACTAGCTTGTTC-1_2	Macrophage/Fibroblast rich stroma	TMA_2
TGAGCAGTCGTGAAGT-1_2	Fibrotic tissue	TMA_2
CGCTGAGGACGTCCAA-1_2	Macrophage/Fibroblast rich stroma	TMA_2
GTGTATGACTTTAAAG-1_2	Macrophage/Fibroblast rich stroma	TMA_2
CTAAACGGGTGTAATC-1_2	Macrophage/Fibroblast rich stroma	TMA_2
TGTACTGTGCCAAAGT-1_2	Macrophage/Fibroblast rich stroma	TMA_2
GGCCACAAGCGATGGC-1_2	Macrophage/Fibroblast rich stroma	TMA_2
GTCAATTGTACTGAAG-1_2	Macrophage/Fibroblast rich stroma	TMA_2
AGGGACAGCACGGCGG-1_2	Macrophage/Fibroblast rich stroma	TMA_2
AGCTTATAGAGACCTG-1_2	Macrophage/Fibroblast rich stroma	TMA_2
AACTAGCGTATCGCAC-1_2	Macrophage/Fibroblast rich stroma	TMA_2
AACTTTAGCTGCTGAG-1_2	Macrophage/Fibroblast rich stroma	TMA_2
CCCAAGACAGAGTATG-1_2	Macrophage/Fibroblast rich stroma	TMA_2
GGCATCAACGAGCACG-1_2	Macrophage/Fibroblast rich stroma	TMA_2
ATGCATTCCGTGATGG-1_2	Macrophage/Fibroblast rich stroma	TMA_2
TTATAGATGCACATTA-1_2	Macrophage/Fibroblast rich stroma	TMA_2
TATCACAGCACGGGCA-1_2	IPMN MDSC rich stroma	TMA_2
ACCGTTCCCGCTCTGA-1_2	IPMN DC rich stroma	TMA_2
CCGCCACCACAATCCA-1_2	IPMN MDSC rich stroma	TMA_2
CATTCACTGACAGCTA-1_2	IPMN MDSC rich stroma	TMA_2
CGGCTGCAAGATTAAG-1_2	HGD Gastric IPMN	TMA_2
CATGAACCTCTTATCA-1_2	IPMN MDSC rich stroma	TMA_2
TTAATGCGAGGTAACT-1_2	HGD Gastric IPMN	TMA_2
AATAAGTCCTCGAGAC-1_2	HGD Gastric IPMN	TMA_2
ACCAGCCCGGTCTTTG-1_2	HGD Gastric IPMN	TMA_2
CTACGAACTAGGTCGA-1_2	HGD Gastric IPMN	TMA_2
ACATCTCAACGCGTAA-1_2	HGD Gastric IPMN	TMA_2
CACTACTCAGTTCTGT-1_2	HGD Gastric IPMN	TMA_2
CCGACTCGCATAGTCT-1_2	Immune rich stroma 3	TMA_2
CATTTATCGTTCAAGA-1_2	Ductal tissue	TMA_2
CAAACGTGGTCTTGCG-1_2	IPMN DC rich stroma	TMA_2
TAGAAACCACTAAGTA-1_2	HGD Gastric IPMN	TMA_2
ACTGATTTAGTGATTC-1_2	HGD Gastric IPMN	TMA_2
TCGTATTTCGTCCGGA-1_2	HGD Gastric IPMN	TMA_2
CGGAAATTTCACATCC-1_2	HGD Gastric IPMN	TMA_2
ATCCACGCTAAATGTT-1_2	HGD Gastric IPMN	TMA_2
GTTCAATCTATGTCAA-1_2	IPMN DC rich stroma	TMA_2
ATAAAGGTCAAGTACG-1_2	IPMN MDSC rich stroma	TMA_2
CAACTCCAACGTTTAG-1_2	Fibrotic tissue	TMA_2
TAGGAACAGCCTCCAG-1_2	HGD Gastric IPMN	TMA_2
ATGGGAACGGAAGCGG-1_2	HGD Gastric IPMN	TMA_2
CACACGTTTCAATGGG-1_2	HGD Gastric IPMN	TMA_2
GGTGTTCTGTTTCTAC-1_2	IPMN MDSC rich stroma	TMA_2
AGTAACGTTCATCCTG-1_2	IPMN MDSC rich stroma	TMA_2
GTATAGTGGCCCATGT-1_2	IPMN MDSC rich stroma	TMA_2
TCTACACGTTCATGCA-1_2	IPMN MDSC rich stroma	TMA_2
AATCTGGGTAGACCCT-1_2	IPMN MDSC rich stroma	TMA_2
TCGGTTAGCCATGTAG-1_2	Macrophage/Fibroblast rich stroma	TMA_2
TGCCATGGCTTATAAG-1_2	IPMN MDSC rich stroma	TMA_2
TAAGTAAATGTGCCGC-1_2	IPMN MDSC rich stroma	TMA_2
GTGTCCGATAAGGCAT-1_2	IPMN MDSC rich stroma	TMA_2
TGGCACGAGCTCGAGT-1_2	Macrophage/Fibroblast rich stroma	TMA_2
ACCGGTCTGAGTACGG-1_2	IPMN MDSC rich stroma	TMA_2
GAACTTAGCGCCCGGT-1_2	Fibrotic Acinar tissue	TMA_2
AGTAGCTAGACGCCGA-1_2	IPMN DC rich stroma	TMA_2
ATAGGAATCTAAGCTT-1_2	IPMN DC rich stroma	TMA_2
CTTCCTGCATATTTAC-1_2	HGD Gastric IPMN	TMA_2
CAATATGTAGATTTAC-1_2	IPMN DC rich stroma	TMA_2
ACAAGGCCTACCAGCC-1_2	Immune rich stroma 3	TMA_2
TTATAGTCCAAGGTGC-1_2	HGD Gastric IPMN	TMA_2
AAACGCCCGAGATCGG-1_2	HGD Gastric IPMN	TMA_2
CCTCGTTACGCCTGTT-1_2	HGD Gastric IPMN	TMA_2
GAACGGTGTAAAGCAG-1_2	IPMN DC rich stroma	TMA_2
ACGCATAAATGACATG-1_2	Fibrotic tissue	TMA_2
CAATTTGACCGGGAAG-1_2	Pancreatic stroma 3	TMA_2
TCTGACTGTAATGGTT-1_2	Fibrotic Acinar tissue	TMA_2
TTCATAGCCTTGTAAC-1_2	Pancreatic stroma	TMA_2
TGGAAACGGAGTGAAC-1_2	Pancreatic stroma 3	TMA_2
ATCGCACGATTGTTCA-1_2	Pancreatic stroma 3	TMA_2
CGCCACCCGCATTAAC-1_2	Fibrotic Acinar tissue	TMA_2
TGGACCACGGCGTTGA-1_2	Pancreatic stroma 3	TMA_2
GTATATGTTACGGCGG-1_2	Pancreatic stroma	TMA_2
GTATTCTTACCGTGCT-1_2	Pancreatic stroma	TMA_2
TTCAGAGTAACCTGAC-1_2	Immune rich stroma 1	TMA_2
GCGGTAACCCAAATGA-1_2	Immune rich stroma 1	TMA_2
CTACGTGTTGCCACCA-1_2	Immune rich stroma 1	TMA_2
CTAGATAAACTCCTCG-1_2	Immune rich stroma 1	TMA_2
TCCATTAGTTGGATAG-1_2	Immune rich stroma 1	TMA_2
CTGGCTCCTGCGGGAT-1_2	Immune rich stroma 1	TMA_2
CAGTCTCTCGGCTAAT-1_2	Fibrotic Tissue 2	TMA_2
GTATGACGTGGGAAAC-1_2	Fibrotic Tissue 2	TMA_2
AGTCACTCCGCCTCAT-1_2	Fibrotic Tissue 2	TMA_2
GCAGCGGTGGGCATTA-1_2	Fibrotic Tissue 2	TMA_2
TATGGAGTTTCTCGTT-1_2	Fibrotic Tissue 2	TMA_2
ACTCAACGAATGTATT-1_2	Fibrotic Tissue 2	TMA_2
AACACGCGGCCGCGAA-1_2	Macrophage/Fibroblast rich stroma	TMA_2
CGATATTAGCCGCAGG-1_2	Macrophage/Fibroblast rich stroma	TMA_2
AGCGTCTGAACCCGCA-1_2	Macrophage/Fibroblast rich stroma	TMA_2
GATGTCCGGATCACAT-1_2	Macrophage/Fibroblast rich stroma	TMA_2
GGTCACGTTAGATTCA-1_2	Macrophage/Fibroblast rich stroma	TMA_2
TTAAGGATACGGAGGT-1_2	Macrophage/Fibroblast rich stroma	TMA_2
GTGCGGGACCATCGGC-1_2	Macrophage/Fibroblast rich stroma	TMA_2
CCATCTTGTTCACAAT-1_2	Macrophage/Fibroblast rich stroma	TMA_2
TCCGAGAAGGCTAAGC-1_2	Macrophage/Fibroblast rich stroma	TMA_2
TGGCGGTGTGCGATTG-1_2	Macrophage/Fibroblast rich stroma	TMA_2
ATCCTGCTGCAGATAG-1_2	Macrophage/Fibroblast rich stroma	TMA_2
TTATGCGTCCCGGTCC-1_2	Macrophage/Fibroblast rich stroma	TMA_2
CATAATGAGCGGGCGA-1_2	Macrophage/Fibroblast rich stroma	TMA_2
AGACATAGATCCTTCC-1_2	Macrophage/Fibroblast rich stroma	TMA_2
GGTGAAACCGGGAATG-1_2	Macrophage/Fibroblast rich stroma	TMA_2
AACTGGTGTGGGCCTT-1_2	Macrophage/Fibroblast rich stroma	TMA_2
GTAGCGCTGTTGTAGT-1_2	Macrophage/Fibroblast rich stroma	TMA_2
TTGTTTGTGTAAATTC-1_2	Macrophage/Fibroblast rich stroma	TMA_2
GGATCAAAGGACGAGG-1_2	Macrophage/Fibroblast rich stroma	TMA_2
CGTAGCGCCGACGTTG-1_2	Macrophage/Fibroblast rich stroma	TMA_2
CAAGTGAACTTTGGTT-1_2	Macrophage/Fibroblast rich stroma	TMA_2
GTAGACAACCGATGAA-1_2	Macrophage/Fibroblast rich stroma	TMA_2
TGCACGAGTCGGCAGC-1_2	IPMN MDSC rich stroma	TMA_2
ATAGTCTTTGACGTGC-1_2	IPMN MDSC rich stroma	TMA_2
TGGAGCTAAAGTTCCC-1_2	IPMN MDSC rich stroma	TMA_2
GGGTGGTCCAGCCTGT-1_2	IPMN MDSC rich stroma	TMA_2
CATGCATGGAGACCCT-1_2	IPMN MDSC rich stroma	TMA_2
ACACGGCACTATGCAT-1_2	IPMN MDSC rich stroma	TMA_2
CCCTGGTATGGGCGGC-1_2	HGD Gastric IPMN	TMA_2
GGAGGATTGAAAGGAG-1_2	IPMN DC rich stroma	TMA_2
CCGCTGGTGCCATTCA-1_2	HGD Gastric IPMN	TMA_2
GTTAGAGTGTGCCGCT-1_2	HGD Gastric IPMN	TMA_2
TCGGAATGACCATCAA-1_2	HGD Gastric IPMN	TMA_2
TTCAATTAGCCATAAT-1_2	IPMN DC rich stroma	TMA_2
GATGTGTTGTCACAAG-1_2	HGD Gastric IPMN	TMA_2
TCTTTCTCTTAAGGAG-1_2	Fibrotic tissue	TMA_2
ACCCTTTAGTTCTCCA-1_2	HGD Gastric IPMN	TMA_2
ACCACAACTCAGAACA-1_2	HGD Gastric IPMN	TMA_2
TATGATAAATCTAACG-1_2	HGD Gastric IPMN	TMA_2
GATCCTCTTGCGCTTA-1_2	HGD Gastric IPMN	TMA_2
TTCTACCTTTATGTTG-1_2	Immune rich stroma 3	TMA_2
GAAATACCTGCTGGCT-1_2	HGD Gastric IPMN	TMA_2
ATTCTGAGTATGAACT-1_2	HGD Gastric IPMN	TMA_2
GGATTAAGCTAAGGTC-1_2	HGD Gastric IPMN	TMA_2
AGTACGTGGCCTGTCT-1_2	HGD Gastric IPMN	TMA_2
TCAGGGTGCACGAAAC-1_2	HGD Gastric IPMN	TMA_2
AAATTTACCGAAATCC-1_2	HGD Gastric IPMN	TMA_2
TTGAGGCATTTAACTC-1_2	IPMN MDSC rich stroma	TMA_2
AACCAGTATCACTCTT-1_2	IPMN MDSC rich stroma	TMA_2
CACCGGAGATATCTCC-1_2	IPMN MDSC rich stroma	TMA_2
GACTGGGCGCCGCAAC-1_2	IPMN MDSC rich stroma	TMA_2
CACGTCTATGATGTGG-1_2	IPMN MDSC rich stroma	TMA_2
TTAAGACGAACGAACC-1_2	IPMN MDSC rich stroma	TMA_2
TGACCAGCTTCAAAGT-1_2	IPMN MDSC rich stroma	TMA_2
AGAGTTAGAGACCGAT-1_2	IPMN MDSC rich stroma	TMA_2
TTCGGACTGATGCCTT-1_2	IPMN MDSC rich stroma	TMA_2
CTCGAATGGAACGTAT-1_2	Fibrotic tissue	TMA_2
GGACGGCTTGCGCAAC-1_2	IPMN MDSC rich stroma	TMA_2
CTAAGTACAGGGCTAC-1_2	IPMN MDSC rich stroma	TMA_2
ACAAATTCAGATCTGA-1_2	IPMN DC rich stroma	TMA_2
CATGGAAATGGGACCA-1_2	HGD Gastric IPMN	TMA_2
GGTGGACCACGTGTTA-1_2	Acinar Tissue	TMA_2
CACGACGTAATAGTAA-1_2	HGD Gastric IPMN	TMA_2
CGGGTTCGGCACGTAT-1_2	HGD Gastric IPMN	TMA_2
CTGGGCTATCCTTTGG-1_2	HGD Gastric IPMN	TMA_2
GTATTAGGGTTCGCGT-1_2	IPMN DC rich stroma	TMA_2
TCATTCGTATAATTTG-1_2	HGD Gastric IPMN	TMA_2
GGATCCCTACCAGCTA-1_2	Fibrotic Acinar tissue	TMA_2
ATCGTCCAATCGAGTC-1_2	Pancreatic stroma	TMA_2
ACATGGCTCAATTTAG-1_2	Fibrotic Acinar tissue	TMA_2
AGGCCCAGTGACTGGT-1_2	Pancreatic stroma	TMA_2
GCTTCCAGCTTAGATT-1_2	Pancreatic stroma 3	TMA_2
TGCTTGAAACCATGCA-1_2	Pancreatic stroma 3	TMA_2
CAATATTGGACTAGTG-1_2	Pancreatic stroma 3	TMA_2
CGTGCTGGCCTAGTCG-1_2	Pancreatic stroma 3	TMA_2
CCTGCGATAGAACTGT-1_2	Pancreatic stroma 3	TMA_2
GGGTAATGCTGTGTTT-1_2	Fibrotic Acinar tissue	TMA_2
AACGCGAACGGCAACA-1_2	Immune rich stroma 1	TMA_2
TGTCGGCATGGTGGAA-1_2	Fibrotic Acinar tissue	TMA_2
AGCGTACGAGAGCTAG-1_2	Pancreatic stroma	TMA_2
ATACTCTCGCCACTCT-1_2	Immune rich stroma 1	TMA_2
AATCCATGCAAGGGTG-1_2	Immune rich stroma 1	TMA_2
TTAAACAGAGTCCCGC-1_2	Fibrotic Tissue 2	TMA_2
CCACAGCTGAAATCAT-1_2	Fibrotic Tissue 2	TMA_2
CGGTTCCGGCTTCTTG-1_2	Immune rich stroma 1	TMA_2
GACGTGAGACTCCATG-1_2	Fibrotic Tissue 2	TMA_2
TCGTTGGCTCGTCAAT-1_2	Fibrotic Tissue 2	TMA_2
GGTGAACGGGCTAGCC-1_2	Fibrotic Tissue 2	TMA_2
GCACTGTGCAAATGTA-1_2	Fibrotic Tissue 2	TMA_2
ACGAGAACCCATCACG-1_2	Macrophage/Fibroblast rich stroma	TMA_2
CCAGCTACGCCTCATA-1_2	Fibrotic Tissue 2	TMA_2
TCCCGGTCAGGAATTT-1_2	Macrophage/Fibroblast rich stroma	TMA_2
TCGCATTCAATGACTT-1_2	Macrophage/Fibroblast rich stroma	TMA_2
CTGGTTCAACGCATCA-1_2	Macrophage/Fibroblast rich stroma	TMA_2
GGTGATTTCATCTTGT-1_2	Macrophage/Fibroblast rich stroma	TMA_2
CACCCTTTCCTCGCTC-1_2	Macrophage/Fibroblast rich stroma	TMA_2
CAACTTGTAGTGGGCA-1_2	Macrophage/Fibroblast rich stroma	TMA_2
AATATCAAGGTCGGAT-1_2	Macrophage/Fibroblast rich stroma	TMA_2
ACTCAGACCTGCTTCT-1_2	Macrophage/Fibroblast rich stroma	TMA_2
TTGGAGTCTCCCTTCT-1_2	Macrophage/Fibroblast rich stroma	TMA_2
GGATACTCATGAATTG-1_2	Macrophage/Fibroblast rich stroma	TMA_2
TGGGCACAAACAGAAC-1_2	Macrophage/Fibroblast rich stroma	TMA_2
GAGCCACGGTAGTAGG-1_2	Macrophage/Fibroblast rich stroma	TMA_2
TCGATAGGCTAGTCGC-1_2	Macrophage/Fibroblast rich stroma	TMA_2
TAACCGCCCGCAGTGC-1_2	Macrophage/Fibroblast rich stroma	TMA_2
GCCTATTTGCTACACA-1_2	Macrophage/Fibroblast rich stroma	TMA_2
TTGACGATTCAGCACG-1_2	Macrophage/Fibroblast rich stroma	TMA_2
TTAAACCGGTAGCGAC-1_2	Macrophage/Fibroblast rich stroma	TMA_2
ACCGAAAGGGCCCTGC-1_2	Macrophage/Fibroblast rich stroma	TMA_2
ACGTTCCGCGCTCCGT-1_2	Macrophage/Fibroblast rich stroma	TMA_2
ATACCAGGCTAATAGA-1_2	IPMN DC rich stroma	TMA_2
CGGCTTTGTATGATAA-1_2	Fibrotic Acinar tissue	TMA_2
TGGTATCGCATCCCAA-1_2	IPMN MDSC rich stroma	TMA_2
CAGAGTGATTTAACGT-1_2	IPMN DC rich stroma	TMA_2
AACCCTGGTGGAACCA-1_2	IPMN MDSC rich stroma	TMA_2
GTCAGTTGTGCTCGTT-1_2	IPMN MDSC rich stroma	TMA_2
ATTGACGTAACTCGGT-1_2	IPMN MDSC rich stroma	TMA_2
GATGTCGGTCAACTGC-1_2	IPMN MDSC rich stroma	TMA_2
AGGGCAGCGGCGTGGT-1_2	IPMN MDSC rich stroma	TMA_2
ACATCGTTAACCTAGT-1_2	IPMN MDSC rich stroma	TMA_2
TCCATTGTGACCTCGT-1_2	IPMN DC rich stroma	TMA_2
TGTTTAATACTTCATC-1_2	IPMN DC rich stroma	TMA_2
TTGCTGGCCGGGCTTC-1_2	Immune rich stroma 3	TMA_2
CATATTATTTGCCCTA-1_2	Fibrotic tissue	TMA_2
CTGCCTAGCCACCAAG-1_2	IPMN DC rich stroma	TMA_2
ACGAGATATTTGCTTA-1_2	HGD Gastric IPMN	TMA_2
GACTACAATTGCTCGT-1_2	HGD Gastric IPMN	TMA_2
AACGTGATGAAGGACA-1_2	HGD Gastric IPMN	TMA_2
ACTCTCTTATACACGA-1_2	HGD Gastric IPMN	TMA_2
CGCATCATGGCTTCAG-1_2	IPMN DC rich stroma	TMA_2
CGGCTCTTCGTCGAAC-1_2	HGD Gastric IPMN	TMA_2
ATTCTTCGTACTTATG-1_2	Acinar Tissue	TMA_2
AGTGAGGGTTTCTGAC-1_2	HGD Gastric IPMN	TMA_2
GCCAGGCGTTCGCATG-1_2	HGD Gastric IPMN	TMA_2
GACTAACACAGCACCT-1_2	HGD Gastric IPMN	TMA_2
CAATGGAATCTACATA-1_2	HGD Gastric IPMN	TMA_2
GTGGTCAGCGAAGTAT-1_2	IPMN MDSC rich stroma	TMA_2
ATGGCTGGAAATGGCC-1_2	IPMN MDSC rich stroma	TMA_2
ATCAGGTCGCCATTGC-1_2	IPMN MDSC rich stroma	TMA_2
[truncated: 3,823 more rows]

## Sheet: Figure 3c-SCENIC
	A1CF	ACAA1	AHRR	AIRE	AR	ARID3A	ARID5A	ARID5B	ARNT	ARNTL	ARX	ASCL2	ATF1	ATF2	ATF3	ATF4	ATF5	ATF6	ATF6B	ATF7	ATOH1	ATOH7	BACH1	BACH2	BARX1	BATF3	BBX	BCL11A	BCL3	BCL6	BCLAF1	BDP1	BHLHA15	BHLHE22	BHLHE40	BHLHE41	BPTF	BRF1	BRF2	CCNT2	CDX1	CDX2	CEBPD	CEBPG	CEBPZ	CERS6	CHD1	CHD2	CREB1
ACATCTCAACGCGTAA-1_1	0.05112347969490827	0.0	0.0	0.0	0.0	0.01923528031902416	0.018221574344023325	0.0254724111866969	0.0	0.025450976410464683	0.0	0.017836896663427276	0.0	0.021249017232952975	0.046588767938846434	0.05728248811369267	0.0	0.027641648764769065	0.018763739592529124	0.018588938151881312	0.018487024439405392	0.0	0.025942679477289197	0.004967690351670533	0.0	0.0	0.0	0.0	0.03885334375685758	0.0	0.035689316509638115	0.003454841055919223	0.05296972590205673	0.0	0.053419037155761864	0.01056077861856353	0.0	0.007240150962345723	0.013229636423857933	0.022381792223062063	0.01308703305883757	0.008734786431579435	0.07075973246441433	0.015319853431568706	0.0	0.013970225771468007	0.0	0.037448718774835146	0.04936633671951891
CCGACTCGCATAGTCT-1_1	0.0	0.0	0.0	0.0	0.0	0.01832825084056611	0.01620595328078321	0.0	0.0	0.01613813021062488	0.0	0.017836896663427276	0.0	0.023501413059645992	0.04714032696764251	0.060025722041835226	0.0	0.028501312805824085	0.018971456266985164	0.033072626935233	0.03026581002771479	0.0	0.023984851672627813	0.00912272423420235	0.0	0.012706969580284944	0.0	0.0	0.04020771615097652	0.0	0.02761532381667548	0.018579129765113594	0.04269602577873254	0.0	0.052028159978354735	0.016157524183206366	0.04308390022675737	0.010912208020463087	0.009923819715151978	0.003170403964054758	0.021474817997374388	0.024526817529732983	0.06400655500295356	0.016488948520584704	0.0	0.023513753327417924	0.0	0.04484825053160642	0.035858447904337
CATTTATCGTTCAAGA-1_1	0.0	0.0	0.0	0.0	0.0	0.014989444053483462	0.007990497786416154	0.009070294784580499	0.0	0.008534425378775058	0.0	0.017796404275996113	0.0	0.023372401169303062	0.043068565831517164	0.05769940560665654	0.0	0.02923230695787087	0.025909770184579343	0.023817826561055667	0.023305618543713782	0.0	0.017562007620917783	0.0012714141533299254	0.00011569253551760841	0.0	0.0	0.0	0.0367612098602882	0.0	0.0317318517038862	0.0386664099602105	0.07345745315670128	0.0	0.052449597876904196	0.017015295506467257	0.0	0.00631036728416857	0.010057581084868403	0.012282690854119425	0.01636904761904762	0.01362858068397427	0.06849501705444082	0.011122095897182402	0.0	0.007137927634822044	0.0	0.03747940312796296	0.030737980341913693
TGGTATCGGTCTGTAT-1_1	0.0	0.0	0.0	0.0	0.0	0.012127609664555478	0.011292876939135443	0.0	0.0	0.02567660563396171	0.0	0.017836896663427276	0.0	0.027245793453481347	0.04086472571558914	0.05650115769982148	0.0	0.026522780164697456	0.021867949894122194	0.02356044126356808	0.0254472159234064	0.0	0.014423638871356103	0.0	0.0024179739923180154	0.007508663842895649	0.0	0.0	0.033611293979957574	0.0	0.028942082542641853	0.008524793565224831	0.025042765644269403	0.0	0.0552239539488599	0.01068817039924584	0.0	0.0061377492173339925	0.008618053963158297	0.0008398421096833795	0.022205812149421172	0.012263408764866491	0.0704796204195964	0.008913369269276338	0.0	0.016770186335403725	0.0	0.040711999729977695	0.02811921454368873
GGAATAACCTCAAGAA-1_1	0.0	0.0	0.0	0.0	0.0	0.018210962545937917	0.02027318864053558	0.005479969765684051	0.0	0.011845534233593935	0.0	0.017816650469711693	0.0	0.02518615656883012	0.04025805870389858	0.06059183569499938	0.0	0.024329797708557106	0.02330465689244315	0.021015186655079714	0.020660115898211137	0.01473922902494331	0.02286859761086565	0.0025952577562817036	0.0	0.014803405638985153	0.0	0.0	0.0391687925170068	0.0	0.02685391720581653	0.01512428870919437	0.0056490432430282055	0.0	0.05528208331417706	0.015180853864641986	0.0	0.007228381548697911	0.01577747203750414	0.0	0.01705901658909178	0.01020408163265306	0.07361325482573981	0.014856923161421431	0.0017816650469711693	0.020634920634920634	0.0	0.03585006397687627	0.03766210116933963
ATTATCTCGACAGATC-1_1	0.0	0.0810657596371882	0.0	0.0	0.0	0.009695832355930878	0.007162653421156823	0.020294784580498867	0.0	0.0049130763416477706	0.0	0.033811143505021055	0.0	0.022244685469011344	0.04261332597282362	0.05506793883685218	0.0	0.02676799886621315	0.022196834628677595	0.0287681115299388	0.03054925673973293	0.0	0.022342614021553638	0.006304641317027774	0.0021287426535239948	0.016172506738544475	0.0	0.0	0.03528740125082291	0.0	0.030913108400873492	0.006749240576733838	0.05353661932609301	0.0	0.05116626002533384	0.02358871138967447	0.05555555555555555	0.01448422506257405	0.01619149532472165	0.016565885613504663	0.023816982933524286	0.024376417233560092	0.06417900493530745	0.020576858194258096	0.04478458049886622	0.010559006211180125	0.0	0.03894304677215947	0.026731788955225176
GTTAGAGTGTGCCGCT-1_1	0.0	0.0	0.0	0.0	0.0	0.011259676284306826	0.007369614512471655	0.0	0.0	0.009233875971615844	0.0029154518950437317	0.017796404275996113	0.0	0.021985143901380275	0.04061458339323332	0.0518490446767122	0.0	0.02970502894140112	0.02745033552012832	0.022151741086996232	0.01721938775510204	0.0	0.02931481871098955	0.007497411295924921	0.0	0.02021563342318059	0.0	0.0	0.039732828615317094	0.0	0.03382803184714161	0.008022076755230393	0.06804710188168835	0.0	0.05508655726720114	0.020964440707618878	0.0	0.011426139083084215	0.014006726286020026	0.011715797430083144	0.02904955841985917	0.017851358230366977	0.08101621601021361	0.01581416880477681	0.0	0.003943606428078478	0.0	0.04729072504058006	0.02920097293219391
TCGGAATGACCATCAA-1_1	0.0	0.0	0.0	0.0	0.0	0.022128391586519667	0.009007306626354246	0.026795162509448224	0.0	0.014632055143782222	0.0	0.017816650469711693	0.0	0.025721935360489577	0.038039363392581606	0.05320532614696498	0.0	0.02121281626685762	0.01807712058529943	0.024362118050366335	0.021179768203577726	0.01239067055393586	0.025486827033218785	0.006697862189191669	0.0	0.015295426346639284	0.015369110607205845	0.0	0.03956824665350011	0.0	0.03509560431023959	0.003850596842510589	0.04673389823765764	0.0	0.05777768265699817	0.018981375321664246	0.0	0.005561047948591201	0.013624550943973095	0.012891576383639875	0.019744301229263635	0.010770975056689343	0.06672002134187008	0.008167973071581574	0.0	0.005659075224292615	0.0	0.03806240583739134	0.027553405045893438
GATGTGTTGTCACAAG-1_1	0.0	0.0	0.0	0.0	0.0	0.027930252560794434	0.005722924090271029	0.024263038548752835	0.0	0.014378222267348067	0.015261130907389411	0.017796404275996113	0.0	0.018245316868380552	0.042334431659392414	0.05513239989561467	0.0	0.02782532969328082	0.017275103425594157	0.02063879525230217	0.017463466868228774	0.0029154518950437317	0.0300102859013021	0.009148938959013277	0.0	0.01657895862747615	0.0	0.0	0.04047516183892912	0.0	0.028419887077542637	0.01610833012450263	0.06373075546007877	0.0	0.055209421607530604	0.018977128928974837	0.0	0.010568933455735235	0.011439781905271472	0.016670865877215085	0.012755102040816327	0.014912767828219724	0.07148859543817528	0.01857213473624744	0.03798185941043084	0.029024943310657598	0.0	0.035670560511078586	0.03447319016835542
GGATTAAGCTAAGGTC-1_1	0.0	0.0	0.0011337868480725624	0.0	0.0	0.019680975838611305	0.020516142965122556	0.03427815570672713	0.0	0.017356528017508827	0.004139221826296656	0.017654680919987044	0.0343624629338915	0.020100052515428304	0.03557004655905755	0.04712311334437489	0.0	0.032172134204559014	0.019577296567481955	0.026774528634344978	0.010093852355757117	0.0	0.04527549851555743	0.01127888534990104	0.007913369429404415	0.0007701193685021178	0.0	0.0	0.04416339788603613	0.02736549165120594	0.028052439028901394	0.0030163008599666283	0.09897760273700124	0.0	0.04686759346012933	0.023614189745810935	0.0	0.017189228632629523	0.02902621722846442	0.02007222642143277	0.006545381310418904	0.011048637141931602	0.07974808971207531	0.01323666721590597	0.0	0.042058562555456966	0.0021258503401360546	0.029806780628354183	0.030187345811492218
AAATTTACCGAAATCC-1_1	0.02855081426509998	0.0	0.0	0.0	0.0	0.01721010243177731	0.0095921966670266	0.021693121693121695	0.0	0.01825340418090951	0.02292768959435626	0.017735665694849367	0.0	0.02939497976790002	0.03977119165502211	0.04626276614879484	0.0	0.02808546664279747	0.02381529371714759	0.03159012452282242	0.00855851599899219	0.060090702947845805	0.03091030226523599	0.0052888207306043804	0.01198574667962423	0.019916142557651992	0.0	0.0029394473838918285	0.03789442524321557	0.0036075036075036075	0.03005244149499568	0.02147777349933684	0.091359350757847	0.0	0.04892986480694973	0.01498976619361852	0.0	0.024499996076862117	0.032918036128309	0.019757285630301505	0.01664503520706528	0.004789670970428988	0.05943234436631795	0.020008003201280513	0.0	0.04153603470373657	0.0	0.034708606040521756	0.030644762685188797
CTTGACCCGAAAGATA-1_1	0.0	0.0	0.0	0.0	0.0	0.028485417155367895	0.017618687686714898	0.0281557067271353	0.0	0.009764104646833858	0.01212971961271281	0.03368966634272757	0.0	0.021068400586472875	0.04189452619593907	0.05653234853470656	0.01235827664399093	0.02774048215777539	0.019857137087235233	0.02548114445127115	0.023841017888636937	0.0	0.020121794422236248	0.005819668908025638	0.0	0.010631925726265349	0.0	0.0	0.038569897044839443	0.00479282622139765	0.0304951054193655	0.008300175416078382	0.04643553327763854	0.0	0.05592705504480981	0.025580269561007923	0.0	0.009180142645293411	0.004019210680526892	0.026811959351641892	0.02021422604129371	0.011037067888379841	0.07192972427066065	0.007277420772230461	0.03134110787172012	0.02352361234348812	0.0	0.03654199613990838	0.03531431693136145
CGCAGAAACATTTGCG-1_1	0.05318491032776747	0.0	0.0	0.0	0.0	0.017030260380014074	0.026428031530072345	0.03212396069538927	0.0	0.016448370392933294	0.016268941439009466	0.03196873987690314	0.0	0.025049555743761137	0.04004864836889955	0.05428608857573291	0.0	0.026586182718701515	0.021149596394961716	0.027830823134786867	0.03511589821113631	0.0	0.018608130537438344	0.002077516941265909	0.003343514276458883	0.010075728404569375	0.05958679768203578	0.0	0.03994769950991149	0.0	0.03182987895176196	0.0	0.0312885388073358	0.0	0.05651865344910589	0.025605747917144386	0.0	0.012828660876115151	0.008382379168896023	0.027441840933904425	0.025681763933643634	0.031630339210514134	0.07196402370471998	0.017587427127713832	0.013281503077421444	0.020171546879621412	0.0	0.03674604708820831	0.02748403376647026
GACCCGTCGCCGGCTA-1_1	0.0	0.0	0.0	0.0	0.0	0.007052936116975526	0.008935320159809955	0.0	0.0	0.0048059024604866826	0.0	0.03534985422740525	0.0	0.017714091437556728	0.04507114200991752	0.0586980321702271	0.0	0.02608828619166965	0.022150675367687365	0.02190911623667639	0.027242378432854625	0.0	0.014411950347149169	0.0002031641172846788	0.0	0.005647542035682198	0.0	0.0	0.04010313802940531	0.0	0.029554290449186744	0.007615624866298721	0.020388272267971515	0.0	0.05593551022521959	0.01546536217483248	0.0	0.004782305078894303	0.010528930673392953	0.015558075081884606	0.029746986513903808	0.018568651950576148	0.07057203833914519	0.009085987336110915	0.0	0.013151927437641724	0.0	0.04855338617178942	0.030174338696600373
AATCGGGACACTACGA-1_1	0.0	0.010959939531368102	0.0	0.0	0.0	0.01717100633356791	0.0008008494403052226	0.0012849584278155706	0.0	0.0027413950654888823	0.00334737069430947	0.04047214123744736	0.0	0.024802156471691757	0.04944431985248312	0.05473107782009334	0.014058956916099773	0.024172223714047023	0.023786444179028695	0.025905507307343877	0.03724962207105064	0.0068837058632977	0.013991163475699559	0.0008061027879359837	0.0	0.004257048731442262	0.0	0.0	0.03548398526077098	0.0	0.036752819670554465	0.008931245454156505	0.03936428372518598	0.0	0.05458928696935156	0.014679779527291565	0.0	0.010366891854781127	0.01698769395398609	0.029394473838918283	0.03940282253252178	0.0324401869591374	0.07049105356428285	0.012812968324584735	0.048104956268221574	0.027920733510795624	0.0	0.040494140822770246	0.04149269650498823
GTCACAAAGTTTCCAA-1_1	0.0	0.0	0.0	0.0	0.0	0.01441082179998436	0.003932260734981824	0.0015495086923658352	0.0	0.010666621540821966	0.0	0.017836896663427276	0.0	0.019397317159795646	0.044350425433627945	0.062066642337815454	0.0	0.025875701157656045	0.018870482883569035	0.019657225515646998	0.02661249685059209	0.04008746355685131	0.013190499567524605	0.0	0.0	0.01180849698369914	0.0	0.0	0.03431248171311535	0.0	0.029435917923449968	0.007519359945235956	0.01637029080638103	0.0	0.05530982687489662	0.009010845286928753	0.0	0.004913730197961538	0.005968304924966241	0.012324682959603595	0.0218999880654016	0.010643713267619974	0.06952209455210656	0.008179742485229386	0.0	0.007966084984718525	0.0	0.043395346411004634	0.027405991077119184
TATATTCGCGTCGATA-1_1	0.09070294784580499	0.0	0.0	0.0	0.0	0.007576823832981468	0.01815858618579707	0.0	0.0	0.007575501178912693	0.0008278443652593312	0.017836896663427276	0.0	0.022492084741080724	0.04304891863761565	0.05422994507293977	0.0	0.026198308270676693	0.03188162457519055	0.02749133284992869	0.036281179138321996	0.0622772918691286	0.02155363863758562	0.002477291494632535	0.0007520014808644547	0.013926325247079964	0.0	0.0	0.034657075195669663	0.0	0.03341681062492062	0.011295084071364396	0.048514142499104906	0.0	0.0511046957429752	0.018705359796852575	0.1544784580498866	0.012605042016806723	0.015987668475629952	0.0	0.026494808449695668	0.014415289925494007	0.06608452904971512	0.012675658498693594	0.0	0.014749088041013507	0.0	0.04671846185474641	0.02897985197903253
CCTCCCGACAATCCCT-1_1	0.0	0.0	0.08231292517006802	0.0	0.0	0.022472437250762374	0.012291689162437463	0.0	0.0	0.016668358885842893	0.0	0.017836896663427276	0.0	0.02003175210289381	0.04258457398174824	0.0587624932289896	0.0	0.02717731829573935	0.027508034596366113	0.02832991075464631	0.021683673469387755	0.0	0.02517123687963158	0.005157747106549749	0.0	0.0	0.0	0.0	0.03514282056908785	0.0	0.033520386584940304	0.016653831343858297	0.04904125392847197	0.0	0.05517824312976958	0.010042718710455468	0.03826530612244898	0.013544633539690386	0.01337613697164259	0.0	0.025808569041651748	0.01737701883474478	0.06648468911374074	0.011055402553178134	0.0	0.012146307798481712	0.0	0.03472241399942927	0.030477838044076777
AACACGACTGTACTGA-1_1	0.006081220366934653	0.0	0.0	0.0	0.0	0.01783564000312769	0.01718676888744916	0.04795918367346939	0.0	0.006210444376755678	0.0	0.022898445092322642	0.0	0.018386471054285168	0.046476155973801184	0.05493641748308677	0.000963718820861678	0.03206304451605203	0.027986936929139766	0.022392520881420103	0.031037414965986394	0.0	0.024125113963111018	0.004417181130641081	0.004176500532185663	0.010888632182432722	0.0	0.0	0.03932880275766221	0.0	0.03198092722679066	0.014771317331964233	0.07933524286907745	0.0	0.053280319352164075	0.011936609849932483	0.0	0.015027579659314706	0.014395271217101073	0.01473922902494331	0.025842135099653895	0.010724698042482298	0.07403723394119553	0.02641448736357288	0.032879818594104306	0.01637582569259588	0.0	0.032095833371688774	0.03565250191854945
GATGTCGGTCAACTGC-1_1	0.0	0.009826152683295541	0.0	0.0	0.008574263038548753	0.019063257486902806	0.004508152467336141	0.0007558578987150416	0.0	0.011659390124208888	0.0	0.01777615808228053	0.0	0.024047816359921925	0.038229126533679124	0.05416756340316961	0.0	0.028612267275331185	0.021351543161793978	0.026677663199806637	0.0038658982111363063	0.0	0.026930359772775088	0.0	0.0	0.02064347751679288	0.0	0.0	0.04108434368371004	0.0	0.030811998535139995	0.006631583450990459	0.06125432629192028	0.0	0.05336460693187397	0.02063322207784487	0.0	0.0141429120667875	0.008376009579861907	0.0	0.00995047141663683	0.010261927900411865	0.07395339088016159	0.02041600954107133	0.0	0.023563048407768905	0.0	0.03686878450071955	0.03036510971501411
AGGGCAGCGGCGTGGT-1_1	0.0	0.05328798185941043	0.0	0.0	0.0	0.016091954022988506	0.0137674117265954	0.01455026455026455	0.0	0.015562775690707461	0.0036173199438505562	0.01777615808228053	0.03549624978196407	0.02914909828277585	0.038698742387910365	0.054025125257194426	0.0	0.02301139754147273	0.016827935584751288	0.023195120196166343	0.02139235323759133	0.01708778749595076	0.02531149917011478	0.00283119027958004	0.005067333055671248	0.0	0.0	0.0	0.039609392143954356	0.0	0.03071890347583659	0.013220382492619689	0.05227354099534551	0.0	0.05239622455056753	0.027087738965748596	0.012471655328798186	0.00902321712998925	0.01367550765624602	0.0009658184261358865	0.021239855591359352	0.01612753945115461	0.07347415156538806	0.010180542805357438	0.0	0.04080646751454205	0.0	0.04158957222943305	0.037525526462975245
ACGAGATATTTGCTTA-1_1	0.0	0.0	0.0	0.01436130007558579	0.03819444444444445	0.03822816482915005	0.017501709678580425	0.04399092970521542	0.0	0.01872158481966584	0.015549076773566569	0.017715419501133787	0.0	0.02952399165824295	0.04058008100394286	0.04813161700565906	0.0	0.030262598460436805	0.020209101452285747	0.03225987981305894	0.01525100781053162	0.0	0.026702433550739882	0.005813115226822907	0.0	0.0	0.0	0.004661123708742756	0.04263129983176066	0.039940218511647085	0.032191778288259296	0.02901852564925341	0.1076401320762223	0.0	0.0491473214781135	0.021049368561407086	0.0	0.020755360967916577	0.023166195317078142	0.0005878894767783657	0.017409595417114215	0.01404507381183766	0.06158368109148421	0.01899191048968607	0.030612244897959183	0.0313516711032239	0.0	0.03672456804101884	0.024069666107360728
ATTCTTCGTACTTATG-1_1	0.0	0.0	0.0	0.0	0.0	0.010626319493314567	0.014253320375769355	0.0	0.0	0.01204860053474126	0.0	0.01777615808228053	0.0	0.019565791510714057	0.037797846667548395	0.0522883156013437	0.0	0.025056129908103592	0.023117134894670335	0.0209810531210043	0.00907816830435878	0.0	0.029338195759403416	0.0035914172990969026	0.0	0.0	0.0	0.0	0.03684978695779387	0.0	0.026617172154342977	0.012621400761562486	0.09029518240044555	0.0	0.05210002901183778	0.024374294037215385	0.0	0.009947116101342498	0.00822950903207725	0.016817838246409676	0.01502640529896169	0.023994631866351982	0.06715162255378342	0.01520608243297319	0.02696793002915452	0.014877255249926058	0.0	0.03907652370826544	0.026864027956625607
GCCAGGCGTTCGCATG-1_1	0.0	0.0	0.0	0.0	0.0	0.014105872233951051	0.014433286542130079	0.019879062736205592	0.0	0.012031678342978983	0.0	0.017816650469711693	0.0	0.02821414152452592	0.036569657448778325	0.05641902183462411	0.0	0.028243040637307554	0.010890700639882756	0.023848269983339145	0.02016408415217939	0.0	0.040085793767678894	0.0	0.0036211763617011433	0.0	0.0	0.0	0.03835445468509985	0.0	0.02621273269140899	0.0024280152312497324	0.0926124835899272	0.0	0.052125923001842704	0.014641561993086872	0.0	0.011928300732057528	0.005426889857066422	0.014340304022843706	0.021877610693400166	0.022097274283863204	0.07412869909868709	0.014346915236682908	0.030774214447683836	0.008961845607808341	0.0	0.03365153007526872	0.028966844864140685
GACTAACACAGCACCT-1_1	0.0	0.025888133030990173	0.0	0.0	0.0	0.04065212291813277	0.0077025519202389954	0.014058956916099773	0.0	0.011089676334878893	0.009124284634488717	0.017796404275996113	8.72144e+10	0.021306693136870992	0.037279352428489	0.05149502870076657	0.0	0.023742391693519514	0.01933784540109513	0.022331634036853145	0.008259322247417485	0.0	0.02458096640718143	0.0	0.007820815400990328	0.01473922902494331	0.04144620811287478	0.0	0.03497480981639968	0.0	0.027521612233800535	0.011990330723484363	0.09766479691291721	0.0	0.052044277666010864	0.03386922809073692	0.0	0.012220574504311528	0.0021783994496675074	0.0030864197530864196	0.020676691729323307	0.017654680919987044	0.06961546523371254	0.011173096689656254	0.02712989957887917	0.01354628808044957	0.0	0.035797900576558996	0.021864960133192855
CAATGGAATCTACATA-1_1	0.0	0.10657596371882086	0.0	0.0	0.0	0.012283994057393072	0.00799949609473419	0.0	0.0	0.009871278527994945	0.009070294784580499	0.017836896663427276	0.0	0.02203674865751745	0.03764306511559259	0.05179861949364799	0.025453514739229025	0.02925375193937224	0.024115328913584092	0.022459865421622947	0.02021132527084908	0.0	0.020939991116721603	0.0	0.0	0.0020322594446583664	0.0	0.01356345007138658	0.038363598127423015	0.0	0.02941372307487432	0.010770975056689343	0.08568047101881689	0.0	0.05258990102682882	0.015779595233848847	0.0	0.011847876405464147	0.032427577772682105	0.0	0.020568534431316385	0.012263408764866491	0.06780235903885364	0.011922416025233622	0.0	0.004821058858325939	0.0	0.03137014842021608	0.028513763695408055
ATGGCTGGAAATGGCC-1_1	0.0	0.0	0.0	0.0	0.0	0.020978966299163345	0.014487276392038296	0.0	0.0	0.012860865739330558	0.0019976244466040384	0.018909944930353095	0.02049537763823478	0.024214772923895126	0.037941127423074046	0.05717072095535448	0.0	0.029217388709869913	0.013262132673255902	0.024906409539677005	0.036611866969009824	0.0	0.03131940061247867	0.00424678541937006	0.013107964274145033	0.007979292345869166	0.0	0.0	0.03668863378684807	0.023036487322201607	0.029549974784185924	0.013241774697300304	0.12038031586903768	0.0	0.05499804209728636	0.017618283268363524	0.0	0.01622021357562633	0.012618155876582843	0.02236079617031998	0.027322771213748657	0.01635892452218983	0.07830179690923988	0.018846754388029723	0.0	0.016237799467613133	0.0	0.03615383907284159	0.036023204692967055
TATCACCATGTAAAGT-1_1	0.0	0.005857898715041572	0.0	0.0	0.0	0.019727891156462583	0.007018680488068243	0.0072562358276643995	0.0	0.008523143917600208	0.0	0.017715419501133787	0.0	0.024736891633047684	0.040818722529868526	0.052822198725126605	0.021655328798185942	0.023648220253013486	0.028745679781666696	0.0237283413501012	0.016739103048626858	0.044379656624554585	0.02303808121186619	0.00014418098646009465	0.0008561247628303022	0.01493175886706884	0.0	0.0	0.042328994769950994	0.0	0.03119485967306988	0.013017156548153852	0.07842025699168556	0.0	0.05889455914425119	0.021384833583870503	0.0	0.011985186231355287	0.013165940533516777	0.006655748719240783	0.016178839957035444	0.015225137674117265	0.07547685740963052	0.01319743583707993	0.0	0.02186729764369516	0.0	0.03999398586678695	0.03188043859991415
ACAGCATAGAGCCAGT-1_1	0.0	0.0	0.0	0.0	0.007227891156462585	0.014496833216045038	0.005075045891372422	0.0	0.011904761904761904	0.01444027030380975	0.0	0.026482021379980562	0.0	0.01791595710126978	0.040685025771368004	0.05439889542856727	0.029421768707482993	0.026675692206707246	0.028422564954735073	0.02343959010238215	0.010440287226001512	0.0	0.0352759660565257	0.0021037316660768354	0.0041070850108750985	0.007872331322466094	0.03136810279667423	0.0	0.04095176377002414	0.0	0.026871796389391356	0.010471484191160741	0.04469507101086048	0.0	0.0543425013911414	0.018951650572838374	0.0	0.013364169197090601	0.014662793956533924	0.0	0.015861827187015155	0.004743393956221945	0.07661159701976028	0.010808244866574081	0.0	0.0186532584048112	0.0	0.034748495699587906	0.029732096790277614
TTGGATCGACTTCTGG-1_1	0.0	0.0	0.0	0.0	0.0	0.02192509187583079	0.022720728503041427	0.037377173091458805	0.0	0.021344524542818787	0.0	0.01775591188856495	0.0	0.030842948513631244	0.04333116735000565	0.05528835407004006	0.017630385487528346	0.0252015828261129	0.020563950771148153	0.029295797516185752	0.012684240362811792	0.0	0.03616429389625266	0.000969944818004273	0.0011106483409690406	0.0	0.051776266061980346	0.0	0.04111005961524395	0.0	0.02890200851049138	0.007743978094382407	0.021870151569399688	0.0	0.056270810973344514	0.00908303396264873	0.0	0.01419391285926135	0.008337792045657214	0.0	0.01562313521899988	0.018348836133092693	0.06942681834638617	0.022204960415538766	0.0	0.02038844523316573	0.0	0.036054114925176205	0.034293258412351556
TCGTTCGTTATTATGT-1_1	0.0	0.0	0.0	0.0	0.0	0.010868715302212839	0.016547888996868588	0.06511715797430083	0.0	0.008410329305851694	0.0003059424828132311	0.01777615808228053	0.0	0.01943829740731634	0.04323245218064684	0.05851192685541281	0.010827664399092971	0.029920411146914905	0.022092976291449573	0.0248307622479423	0.012574011085915849	0.0	0.017614605979848985	0.003250625876554861	0.0	0.0017541607838103795	0.0	0.0	0.03581200625411455	0.0	0.029926670686400352	0.005551277114619432	0.01984126984126984	0.0	0.056580746180240137	0.02530000764350684	0.036281179138321996	0.011420254376260309	0.008719967387704145	0.006949693457629966	0.015373254564983889	0.018418251654403257	0.0681434478553326	0.014284145030561244	0.037252996436669905	0.017825101054914718	0.0	0.04662794301301937	0.03480920730306144
GCACAAGTGTCGGAAG-1_1	0.0	0.0	0.0	0.0	0.0	0.017546328876378137	0.018248569268977433	0.03310657596371882	0.0	0.02171681276158888	0.009250260950941223	0.017654680919987044	0.0	0.02651270235894447	0.04532272193182711	0.06046031434123397	0.0	0.028304578410311493	0.0296486703247881	0.02717213817992616	0.03148620559334845	0.0	0.019122425602543423	0.003244072195352129	0.00247582026007682	0.026462157189919993	0.0	0.0	0.04048830553726867	0.0	0.03291311086696778	0.01241817481709665	0.014261845088912758	0.0	0.057812824500576274	0.021592906825651608	0.0	0.01017269652959223	0.02616627175214655	0.006697740824724951	0.01793919322114811	0.007994354204266741	0.06930010099277806	0.017038187824149266	0.010366051182377713	0.022389825495415558	0.0	0.05046808980696473	0.03641992169716835
TACCAGCTAGGTTTAA-1_1	0.0	0.0	0.0	0.0	0.0	0.016709672374697004	0.009979123924702156	0.0	0.0	0.01988921605126296	0.0	0.01777615808228053	0.0	0.01807684251746214	0.038847294341799836	0.05208453548009453	0.0	0.03354834258264709	0.023460444398285183	0.027032836459780548	0.014707734945830183	0.0	0.0782488253033172	0.007536733383141311	0.0006941552131056504	0.0	0.0	0.017132779037540943	0.03920708068173506	0.002319109461966605	0.03145626566740526	0.0031446540880503146	0.05920555356645582	0.0	0.05435888330318533	0.017155426465217796	0.0	0.01584359233889634	0.017834849295523453	0.0	0.015641783029001075	0.013003840992179185	0.07490805846147983	0.020953479430988083	0.0	0.011416740609287193	0.0	0.03996483573131553	0.03096343700003902
ACGTACAGATTTCTCT-1_1	0.0	0.0	0.0	0.0	0.0	0.049229806865274846	0.02705791311233488	0.011753590325018897	0.0	0.012776254780519173	0.0	0.017836896663427276	0.0	0.0222249542387236	0.04274414753221661	0.05355518334492593	0.0	0.02657312925170068	0.013717955375534437	0.02413794375900618	0.02115614764424288	0.0	0.017193819108399372	0.0014352561833982148	0.0	0.0020536516493389807	0.0	0.0	0.038235018469753496	0.0	0.031036413115182633	0.02997047875754075	0.05065242471257509	0.0	0.05593868091787325	0.017762660619803475	0.13180272108843538	0.00782273693791242	0.016777497515860277	0.0	0.022653359589449817	0.011962608172520709	0.07208026067569885	0.012985586391419312	0.0	0.015034999507049196	0.0	0.04007376518491925	0.030878890753242023
AATTTGGTTCCAAAGA-1_1	0.0	0.0	0.0	0.0	0.0	0.015497693330205646	0.01517114782420905	0.0	0.0	0.007823693324759422	0.0	0.017816650469711693	0.0	0.023319278626220682	0.0460180409160001	0.05714004996771749	0.0	0.02780388471177945	0.02206412675333068	0.020869427239298216	0.019998740236835476	0.0	0.019286064941440494	0.0	0.0	0.01508150429983314	0.0	0.0	0.0353428333699071	0.0	0.02980089987780503	0.016022761305780175	0.07408401957274138	0.0	0.05502314341412787	0.012072494415993614	0.14512471655328799	0.010959285675054336	0.0217521465515045	0.03392962123120853	0.021732157775390858	0.019644592530889907	0.06818346386173517	0.02317789861042456	0.04105928085519922	0.018249038745933154	0.0	0.03094670434705231	0.03233135191616481
CATCATCTACCCGGAC-1_1	0.0	0.0	0.0	0.0	0.0	0.008632418484635234	0.015252132599071374	0.027928949357520785	0.0	0.013752101172143816	0.0	0.017836896663427276	0.0	0.02328436952648083	0.042323889262664775	0.06193096220606537	0.0	0.030389403568444922	0.02703201721740435	0.022888840917435593	0.02147108843537415	0.0	0.02055426981789279	0.0017170644751156724	0.0009024017770373455	0.004856030462499465	0.0	0.0	0.038201873491332014	0.0	0.03293345614482879	0.0004171479912719805	0.04156223893065998	0.0	0.05435333459104142	0.023376391755203955	0.0	0.006420215144881482	0.005885500267522739	0.025678172503569328	0.01553735529299439	0.004500439631634967	0.07088835534213686	0.010482624422317947	0.002024619371558147	0.008537907916789904	0.0	0.039341943362821	0.03588012642915675
ACGATGGATCCGATGC-1_1	0.0	0.12868480725623582	0.0	0.0	0.0	0.015184924544530456	0.01410034913436274	0.0018140589569160999	0.0	0.005809952505048454	0.0	0.017836896663427276	0.0	0.030068877171573673	0.042028222954439594	0.05913210462237776	0.010260770975056689	0.028708303496837333	0.022191064721053817	0.02879486484043034	0.02764392794154699	0.0	0.012880753676040864	0.00595074253208027	0.0	0.0	0.0	0.01633492903334173	0.041971829054202325	0.0	0.03387735373286527	0.0032943995208146153	0.08049886621315193	0.0	0.054688899563554154	0.02163537075254571	0.0	0.013942832034774694	0.012235980534535913	0.016733854035441337	0.012982605322830887	0.0	0.0733826864078965	0.013475978626744815	0.035390346614836414	0.011525189786059351	0.0	0.038880143848247464	0.03235303044098455
CACTCAGCTCTTGAGG-1_1	0.0	0.0	0.0	0.0	0.0	0.013222300414418641	0.009025303242990317	0.0012849584278155706	0.0	0.006424792139077854	0.0	0.017796404275996113	0.0	0.022803231064848967	0.04480326929306521	0.05601146159212577	0.0	0.024054742511039503	0.02042258803436557	0.026566959846048534	0.008645124716553288	0.0	0.023932253313696614	0.007117297786166489	0.0	0.0	0.0	0.0	0.041025482773754667	0.007627293341579056	0.03024356380217485	0.007144996363325204	0.052949834904722125	0.0	0.05644546329368382	0.017741428656356424	0.0	0.007810967524264608	0.0033695125990471095	0.0	0.013851593268886502	0.011233745198759776	0.07399054860039254	0.0037936743324780892	0.0	0.008153406290052253	0.0	0.03373591204637019	0.030698958997238155
TAGATCCGAAGTCGCA-1_1	0.0	0.0	0.0	0.0	0.0	0.01986863711001642	0.00889932692653781	0.0	0.0	0.01138299432542503	0.0	0.017816650469711693	0.0	0.0144599562270245	0.0401732403302262	0.05347408717422473	0.0	0.024703686299081037	0.021469826268081447	0.024438687870049023	0.020313681027966744	0.0	0.022839376300348317	0.006710969551597132	0.0	0.0027595944037992555	0.0	0.0	0.038135583534489065	0.0	0.029493871139175263	0.008492705258203911	0.08357202530134861	0.0	0.055197003061303755	0.019350811485642945	0.0	0.008472016257483386	0.0135035287523249	0.006949693457629966	0.016697249075068622	0.02092877967513536	0.06788048552754435	0.014668612543056438	0.0016196954972465176	0.022941930395346543	0.0	0.03737814476264119	0.030055106810091787
TGAAACTTATGCAAGC-1_1	0.0	0.0	0.0	0.0	0.0	0.011197122527171787	0.010501025807148257	0.0	0.0	0.007180650037792895	0.0	0.017735665694849367	0.0	0.01689903984797846	0.04016173953379605	0.057557487307929436	0.0	0.02083892767633369	0.0243057358651688	0.024646256658345463	0.017416225749559082	0.0	0.03140706454403067	0.0017301718375211355	0.0	0.0	0.0	0.0	0.03833673926559871	0.0	0.03008819986214533	0.0077118897873614855	0.06730118948164061	0.0	0.05402384677944821	0.018348662810942103	0.0	0.00979411372392094	0.012751917246299269	0.0	0.019580200501253132	0.013015410245730946	0.07361897139808304	0.01253442553491985	0.0	0.009395642314896974	0.0	0.03974544260645169	0.026671089085729894
GTCCTTCTAGTGGGTT-1_1	0.06338899196042053	0.0	0.0	0.0	0.057610544217687076	0.022386425834701698	0.01620595328078321	0.033030990173847315	0.0	0.015049469207251724	0.006424792139077854	0.017674927113702624	0.0	0.028522252274403737	0.04476876690377475	0.049884541926200406	0.0	0.026984313462226996	0.01589609550351099	0.028573458132914138	0.022715104560342654	0.07677356656948493	0.024645253290319566	0.019005675487921564	0.006941552131056504	0.00780815470842425	0.0	0.0	0.038044149111257405	0.0	0.030929754537305225	0.01500663158345099	0.1279886223495246	0.0	0.050202105234232276	0.022068502806865568	0.0	0.014111526963726667	0.01819154628143392	0.0	0.02214986871941759	0.004083946503771576	0.06507936507936508	0.011310406515547395	0.0037252996436669904	0.0228039041703638	0.0	0.03370062504027321	0.03354751715855239
GGAAGCTCGCTTACAG-1_1	0.0	0.0	0.0	0.0	0.0	0.01020408163265306	0.020453154806896304	0.010770975056689343	0.0	0.017401653862208235	0.0	0.021744412050534498	0.0	0.018251388016161395	0.04692899983323845	0.05805186204085792	0.0	0.028984291084854993	0.029013980486172417	0.02473389681340396	0.025234630889392793	0.0	0.02835635972602099	0.0	6.94155e+10	0.0001283532280836863	0.0	0.0	0.03892077664399093	0.0	0.028598678913290893	0.008578274076926368	0.07621235628754426	0.0	0.04912063481494516	0.019843393037614548	0.0	0.010869053503754443	0.014522662997783382	0.0	0.020885547201336674	0.008757924938682956	0.06276796432858858	0.015229621260268814	0.0	0.0051069703243616284	0.0	0.04129807087471885	0.0395459649761753
CACCGATACACCGAGC-1_1	0.0	0.0	0.0	0.0	0.0	0.011853936977089686	0.01652089407191448	0.0	0.0	0.008105729854130706	0.012399668862253896	0.017674927113702624	0.04587476016047445	0.026324496777738314	0.04124568959733795	0.05097206236919344	0.0	0.02597360216016231	0.018382925689359713	0.02959746415517658	0.032533383723859916	0.0	0.04342286742875844	0.002850851323188235	0.005437549169327595	0.011487613913489925	0.0	0.02334761064919795	0.03881905584814571	0.0	0.03163505750315352	0.004107303298677961	0.10842582647093925	0.0	0.04777467578346494	0.016590656237526223	0.0	0.020741629985327463	0.025790465999133736	0.00510204081632653	0.02258622747344552	0.015306122448979591	0.05958955010575659	0.02013354361352384	0.014658244250080985	0.026027802425317954	0.07610544217687075	0.029174682953921307	0.033729616767038235
CAGCCGGGCCCTCTAT-1_1	0.0	0.0	0.0	0.0	0.0	0.01623269997654234	0.006919699096569845	0.0	0.0	0.0032716237407068964	0.0	0.017735665694849367	0.0	0.022246203255956554	0.0414340151388817	0.05627866307764127	0.0	0.024657066774078053	0.020889950551891665	0.028686006542568206	0.008582136558327035	0.0	0.022500409098347243	0.0	0.0	0.0	0.0	0.0	0.03650747933582035	0.0	0.02917574497625768	0.022921747315278313	0.062477622627998566	0.0	0.05321320635766153	0.01534221678683958	0.0	0.015884785286663684	0.008216769854009019	0.014718232972201227	0.0167047081990691	0.015167291406358462	0.07650488766935346	0.020608243297318928	0.06980887593132491	0.019510992802918268	0.0	0.0404849355168319	0.03222512714454807
CGGAGCTTATAACACC-1_1	0.0	0.0	0.0	0.0	0.0	0.016396903589021815	0.012003743296260303	0.024678760393046107	0.0	0.023967464265971728	0.0	0.017796404275996113	0.0	0.019448921915932817	0.04343754971698457	0.05330877574933381	0.026133786848072563	0.027862625313283207	0.032421110938013885	0.02688523198810308	0.014754976064499874	0.0	0.04766580171587535	0.0027853145111609193	0.005877180804294507	0.014311384931331023	0.0	0.0	0.03759326311169629	0.0	0.02404935147885509	0.012706969580284944	0.10716274814019175	0.0	0.05370096457755012	0.015507826101726583	0.0	0.01946661017348116	0.0080447909500879	0.0029394473838918285	0.013765813342881012	0.013744273219491879	0.08311991463251968	0.011600718718860092	0.0	0.019106773144040225	0.03188775510204082	0.03326644144351471	0.04045646301860451
ATTACAACTACCGGCC-1_1	0.0	0.0	0.0	0.0	0.0	0.025521932911095474	0.003365367310945542	0.014399092970521542	0.0	0.02025586353944563	0.0	0.017796404275996113	0.0	0.01978131725693401	0.0402863314951227	0.05202059426858012	0.0	0.02965095029239766	0.018305031936438697	0.025932260617835417	0.02118764172335601	0.025105280207321022	0.03732145779273909	0.00449582530507386	0.00303114443056134	0.014846190048346383	0.0	0.0	0.038749908565576766	0.0	0.027628270811677944	0.02690069738587259	0.07168715439392132	0.0	0.05392793332667488	0.02270121531758771	0.0	0.018515249236949683	0.01115951998777039	0.023242630385487528	0.014981650554958826	0.0068721366097459395	0.07529106880847578	0.010455162457139719	0.0	0.007946366952578133	0.0	0.0344922813509707	0.0353186526363254
TCCTCTGGCCCATTAG-1_1	0.0	0.0	0.0	0.0	0.0	0.014184064430369849	0.008341431810819566	0.013567649281934996	0.0	0.01502690628490202	0.0	0.017836896663427276	0.0	0.01678217025319722	0.04412807670264499	0.05675172407339827	0.0	0.026162877431674423	0.01256397385077865	0.023740334213424995	0.021691546989166036	0.0	0.022582228767795778	0.002693562974322677	0.0009486787912443889	0.012706969580284944	0.0	0.0	0.03436105625045717	0.0	0.031228151945933348	0.005465708295896975	0.08302502287464693	0.0	0.05416441415376062	0.011482245832165575	0.0	0.0064614080926488245	0.01256719916430992	0.00020996052742084487	0.023574561403508772	0.003783145911425795	0.07270908363345338	0.02171456818021326	0.017654680919987044	0.0075125702454895	0.0	0.03967180015894495	0.03151190367797852
CGGCACCGTTAGCGCC-1_1	0.0	0.07388510959939532	0.0	0.0	0.0	0.01176010634138713	0.013128531836014829	0.018065003779289494	0.0	0.008280592502340903	0.0028254688118633698	0.017836896663427276	0.0	0.01603238350226302	0.04118243521697211	0.05314086508820248	0.0	0.02631205991168397	0.014329565583655005	0.02485013533484997	0.010881204333585286	0.0	0.026977113869602824	0.0016187592570746988	0.002163450414179277	0.0	0.0	0.0	0.03644804696071977	0.0	0.02894084949549876	0.010835151670731185	0.10739149460953973	0.0	0.051880986994347185	0.013567224642666055	0.0844671201814059	0.01713822784015567	0.002369487120690973	0.006235827664399093	0.018632891753192504	0.015653200055532418	0.07779683301892186	0.012161727436072469	0.0	0.0048802129547471165	0.0	0.03452603413941129	0.02911425883291494
CTGCGGTAGTCACGTG-1_1	0.0	0.031746031746031744	0.0	0.0	0.0	0.023230901556024707	0.00973616960011518	0.0	0.0	0.006684265746099435	0.0	0.017836896663427276	0.0	0.029874600442586673	0.03840451367923895	0.05454029388004629	0.021145124716553287	0.02548875910013128	0.02528662016121122	0.026910140242698652	0.03813932980599647	0.0	0.02494915491969984	0.0	0.0	0.013049244855174775	0.0	0.01961031326110691	0.039815691061370784	0.0	0.03073801570655451	0.02053651649338981	0.06740064446831365	0.0	0.05655696598533766	0.013303948295922614	0.17006802721088435	0.009941231394518591	0.029172717776249076	0.012975560594608214	0.028009010621792577	0.014750798278495071	0.06731263934145086	0.013307283697792842	0.03952057013281503	0.007690032534753032	0.0	0.03208969650106321	0.031680996171572516
ATCGTTCACTTTCGCC-1_1	0.0	0.0	0.0	0.0	0.0	0.032058800531706934	0.006082856422992477	0.012887377173091458	0.0	0.02775803522072179	0.0	0.02516601878846777	0.0	0.027506852808057626	0.037664629108899124	0.05088264864252288	0.0	0.02421418128654971	0.02173524201877528	0.023731108933945155	0.01412509448223734	0.04049238743116294	0.028742081024849802	0.001369719371370899	0.002603082049146189	0.0	0.0	0.0	0.04197068612391193	0.0	0.026783633518660317	0.013937021349420271	0.09823169033695349	0.0	0.054086467959358064	0.012930265739254503	0.0	0.010135426719707491	0.010102168208107214	0.007684555303602922	0.02409670008354219	0.03198898607061872	0.07792831418281598	0.013067972286953998	0.0	0.02140392388839594	0.0	0.041141580673767025	0.03497829979665544
CTAGACTGCATTTCGT-1_1	0.0	0.0	0.0	0.0	0.0	0.03402924388146063	0.008944318468127993	0.029213907785336356	0.0	0.011749641813607698	0.0	0.01775591188856495	0.0	0.021138218785952578	0.04385924558609017	0.051300605829982915	0.0	0.03298331393961093	0.026965663279730892	0.022087164130637337	0.01829805996472663	0.0	0.04091567898637118	0.008211762547022662	0.0	0.008086253369272238	0.0	0.0	0.046265818155219074	0.0	0.03235762312900509	0.00880289222607282	0.05462067868082906	0.001943634596695821	0.05756736004430515	0.018136343176471587	0.0	0.010268813407716028	0.015681928201992407	0.022234819853867473	0.02070652822532522	0.013154241288352075	0.07412774633662988	0.011479101444499368	0.005668934240362812	0.04006704130927734	0.0	0.041526669305521034	0.03682531011129755
CAAATTGTCAGCAAGC-1_1	0.0	0.0	0.0	0.0	0.0	0.011400422237860662	0.006928697404887881	0.018858654572940288	0.0	0.018332374409133472	0.0	0.017573696145124718	0.0	0.021965412671092532	0.04192088218775817	0.05192130344419596	0.0	0.031208974817997375	0.021743896880210948	0.028066067761522834	0.007086167800453515	0.0	0.041400752740958925	0.0	0.0010412328196584756	0.001946690625935909	0.0	0.006508776350046192	0.04469543193621535	0.0	0.02552160976770625	0.006695760065032302	0.07017543859649122	0.0	0.051151199235228935	0.011384578800309138	0.0	0.016122135128561227	0.023745827919182654	0.023956496178718402	0.010681465568683613	0.004465731870979685	0.08163741687151051	0.019356762312768245	0.00923226433430515	0.02839396628216504	0.0	0.03002003688259246	0.030512523683788366
AAATGGCATGTCTTGT-1_1	0.0	0.015495086923658353	0.0	0.0	0.0	0.020118852138556572	0.01089695137314185	0.043575207860922144	0.0	0.007727800904773186	0.008206457186049022	0.01775591188856495	0.0	0.019124115509657678	0.04477930930050239	0.05749978426339204	0.0	0.02842858634681943	0.022580533485658895	0.023672067145274166	0.023077286470143614	0.0	0.02140168782289548	0.002234805290131467	0.0	0.0025028879476318828	0.0	0.0	0.038521322507497624	0.0	0.03728118037136914	0.010118512813930603	0.04527190993356407	0.0	0.0531418657729541	0.017036527469914308	0.0	0.011904761904761904	0.02646564243674998	8.39842e+10	0.020452918009308988	0.0038062844185293163	0.06256597877246137	0.014927539643308304	0.0	0.021157448486641032	0.0	0.036758320829459436	0.028639499139362565
TCATCCCAGAGGGTGG-1_1	0.026798598227169654	0.0	0.0	0.0	0.0	0.013347407928688717	0.014316308533995608	0.02312925170068027	0.0	0.01737909093985853	0.0017276751970629522	0.017836896663427276	0.0	0.030839912939740824	0.03775951067944788	0.047923678106425206	0.018367346938775512	0.02432233858455663	0.033673180892373915	0.027959977047504653	0.015463592844545225	0.0	0.029513523622507424	0.003729044604354266	0.0038756999398398815	0.0	0.0	0.0	0.03815501334942579	0.0	0.031540729396707025	0.01939203354297694	0.0776246170983013	0.0	0.0546312986470126	0.0332450083653936	0.0	0.021806761920454457	0.022465540523325434	0.002372553959855547	0.01434389545291801	0.021437826831412838	0.07372472798643266	0.013389669593327528	0.0	0.029133392487429754	0.0	0.033449013344625175	0.028619988467024796
CGTAGCGAATTGTCAG-1_1	0.0	0.0	0.0	0.0	0.0	0.017264836969270468	0.006001871648130152	0.022978080120937265	0.0	0.006210444376755678	0.0034193571608537596	0.017796404275996113	0.0	0.016680478527868085	0.04349265769987905	0.05518750370391164	0.011111111111111112	0.023415122627998566	0.021810250817884406	0.019195961541654906	0.010022990677752582	0.0	0.016258737171844683	0.0006553681202731575	0.0	0.0001497454327643007	0.0	0.0	0.03846303306268744	0.0	0.036318787076186285	0.009380481752449408	0.07170704539125591	0.0	0.05536795624021379	0.01790279157855402	0.0	0.0071636497736349445	0.015236056969604322	0.0065297724027882755	0.014825008950948801	0.018244712851126846	0.0763181463061415	0.02232657768989949	0.0	0.013930789707187223	0.0	0.03820815651474843	0.03561131272139193
GAAACTCTAATGAAGG-1_1	0.0	0.005857898715041572	0.0	0.0	0.0	0.017679255610290094	0.00655076845553036	0.007709750566893424	0.0	0.010847124919619588	0.0	0.01777615808228053	0.0	0.02799861577830597	0.03951002773608739	0.05375792377167893	0.0	0.025785259279150256	0.020959189443377012	0.022974636016598122	0.02269935752078609	0.0	0.02057764686630666	0.0016187592570746988	0.0	0.01058914131690412	0.0	0.0	0.04042430144100651	0.0	0.02907463511052418	0.0014653660206220853	0.05584397501690735	0.0	0.05617912511077607	0.018238256601017435	0.0	0.0058160519109604625	0.012178654233228873	0.0010917947425883934	0.02195220193340494	0.013015410245730946	0.07245088511595114	0.009780382741331826	0.03279883381924198	0.013122350389431135	0.0	0.037796986182835786	0.028251453545089164
TGGGTAAGGTTCCCGC-1_1	0.0	0.0	0.0	0.0	0.017715419501133787	0.023121432481038394	0.017006802721088437	0.008390022675736962	0.0	0.015884297334190726	0.0	0.017573696145124718	0.039856968428397	0.033057399666693986	0.0386489056033797	0.04363285892073473	0.052607709750566896	0.032947883100608664	0.011669638169092913	0.03233368204889767	0.01427469135802469	0.0	0.032903195642518174	0.015119342534701742	0.0029385904021472535	0.0	0.0	0.0	0.041902681771633386	0.0	0.02858018320614452	0.010557053009883199	0.08718224131757966	0.0	0.0495455076305361	0.014293357792555224	0.0	0.022663967547803435	0.013529007108461362	0.031032165952800873	0.014899600190953575	0.009590911194409737	0.07630290211322624	0.012044033299594347	0.030207321023647555	0.013023760228729173	0.0	0.03975925056535921	0.03764259049700186
CTACGCCATTTCCGAT-1_1	0.0	0.0	0.0	0.0	0.0	0.030518414262256627	0.02309865745239895	0.01379440665154951	0.0	0.02858158188648594	0.0	0.01749271137026239	0.0	0.027391501000221596	0.04198797016693406	0.04729154385275431	0.0	0.02295172454946891	0.02010524311505773	0.02694704136061802	0.026407785336356765	0.0	0.026240736844566005	0.016574259761708152	0.011638669073071406	0.009113079193941727	0.0	0.0	0.041068342659644506	0.0	0.02929350097842291	0.01573396654259188	0.12080797231173171	0.0	0.04983139841814144	0.011078838526671592	0.0	0.014156643049376614	0.028720476954826876	0.0024355421180818006	0.009118779090583602	0.018568651950576148	0.06627127041292707	0.01774435264301799	0.0	0.017706792862072364	0.0	0.037218586126376574	0.03769461895656925
GACCGTCAGGTCGTGA-1_1	0.0	0.0	0.0	0.0	0.0	0.0210727969348659	0.010995932764640247	0.0	0.0	0.008602114145824168	0.0	0.01751295756397797	0.0	0.030528766615972584	0.050552229908587834	0.06236399496371986	0.0	0.023194146079484425	0.022577648531847006	0.030962805518193175	0.025148022171831697	0.0	0.022897818921382988	0.0016449739818856252	0.0	0.0038078124331493604	0.0	0.0	0.04092433344305464	0.0026798598227169654	0.031887215643915716	0.021830744876566978	0.0763615387675538	0.0	0.05376728489888925	0.011864421174212507	0.0824829931972789	0.009805883137568753	0.013172310122550893	0.001931636852271773	0.016947129729084617	0.008364570317923087	0.06355018197755292	0.015249236949681834	0.0	0.013743468401853495	0.0	0.04022565273290191	0.04022450280303326
TAGTTAAGATAGGATA-1_1	0.04658833230261802	0.0	0.0	0.1063869992441421	0.0	0.023254359214950348	0.016619875463412877	0.028080120937263794	0.0	0.007440123644814476	0.0	0.017715419501133787	0.0	0.018513965157682884	0.040651002581928795	0.0577378743030148	0.0	0.03300755609261248	0.023898957377692383	0.02629204651754925	0.020274313429075333	0.009961127308066083	0.03495453164083503	0.011914592426566003	0.0035633300939423387	0.007251957386728276	0.0	0.0	0.03889963243361861	0.0	0.026321240840001037	0.007594232661618106	0.08828619166965032	0.0	0.05181334555106903	0.015749870485022972	0.0	0.013011086787656239	0.012694590944992229	0.0023095658016292937	0.01918859649122807	0.0024526817529732983	0.07612187732235752	0.018783984181908058	0.0	0.01419698314108252	0.0	0.024570495767093487	0.030588398520657468
GAATATTCGGAGTCCC-1_1	0.03153988868274583	0.0	0.0	0.0691609977324263	0.0	0.012839158651966534	0.015531080156930497	0.015759637188208615	0.0	0.005691497162712515	0.0	0.017674927113702624	0.0	0.01311671478051283	0.04106455205356304	0.057877713212749565	0.02414965986394558	0.024135860484544695	0.023166179109472457	0.027893555035249793	0.029179264298311917	0.04470359572400389	0.026170605699324404	0.0002293788420956051	0.0027303438382155583	0.001668591965087922	0.0	0.0	0.03902764062614293	0.0	0.02505736751833233	0.01595858469173833	0.08464613915741735	0.0	0.05191612883792529	0.012989715236906249	0.0	0.01239711570902871	0.011643608754363169	0.007453598723439993	0.027580110991765126	0.00881577120644176	0.07540730577945463	0.021200637117592135	0.0	0.007473134181208716	0.0	0.04595288724420756	0.03443416882367989
CAAACTACGATAGAGA-1_1	0.0	0.0	0.0	0.0	0.0	0.01771053248885761	0.005893891948313717	0.008503401360544218	0.0	0.003311108854818876	0.0	0.017715419501133787	0.0	0.021752922498763004	0.04510420679965421	0.0566898622508762	0.0	0.022714897362453752	0.027542654042108785	0.020944152003084932	0.028974552784076592	0.0	0.02050167145896159	0.0011272331668698307	0.0	0.0095195310828734	0.0	0.0	0.04084832857874333	0.0	0.028151082800348705	0.008161126085654388	0.09177706170187373	0.0	0.05149680473447827	0.021631124359856303	0.0	0.00815424208899246	0.014949425463069124	0.0	0.029728338703902613	0.011407284002036189	0.07026524895672555	0.018372054704234635	0.0	0.011466035689638174	0.0	0.03867149024697836	0.036621531977991964
GTGAGGAGCGGTTGAG-1_1	0.0	0.0	0.0	0.0	0.0	0.01978262569395574	0.012444660403844078	0.014399092970521542	0.0	0.008506221725837931	0.0	0.017816650469711693	0.0	0.021965412671092532	0.04232101406355723	0.05496656862347568	0.0	0.0312938223535028	0.016634643679354695	0.02111758725730596	0.016589506172839507	0.0	0.02362250742221287	0.005459216441875401	0.0	0.0	0.0	0.0	0.03439248683344306	0.0	0.027582648067383562	0.008824284430753433	0.06776862791900386	0.0	0.056277680807427455	0.022127952304517313	0.0	0.008513209205250727	0.0062294580753649775	0.0	0.017528941401121854	0.0016081262436947567	0.07624097257950799	0.015237467536034022	0.025672173631357306	0.021433500936606526	0.0	0.040437374769483794	0.03333073191035497
CAATCCCTATACCAGC-1_1	0.0	0.0	0.0	0.0	0.0	0.019117992024395965	0.012804592736565526	0.012698412698412698	0.0	0.013656208752157579	0.0	0.017836896663427276	0.0	0.020090945793757038	0.04306281543330209	0.0560644860114304	0.0	0.02315498567848192	0.006491146076751312	0.029119594678120773	0.020479024943310657	0.0	0.018865278069990884	0.0019005675487921566	0.0	0.01180849698369914	0.0	0.0	0.04175410083388194	0.0	0.032022234306084224	0.013509177255807983	0.07577475434618292	0.0	0.05796528197233993	0.01991558171333452	0.0	0.006180903734042636	0.01792402354200107	0.0	0.01805108008115527	0.008769494192234717	0.06636559385659026	0.007830583213677628	0.0	0.013585724144730357	0.0	0.03955980227002844	0.03411332665634769
TCACTACGACCAATGC-1_1	0.0	0.0	0.0	0.0	0.0	0.019727891156462583	0.011310873555771515	0.006613756613756613	0.0	0.007722160174185761	0.0006838714321707519	0.017836896663427276	0.0	0.020042376611510287	0.03652365426305772	0.05141809130805004	0.0	0.02609761009667025	0.023010391603630425	0.02597469690344269	0.01978615520282187	0.07167152575315841	0.026456974542394276	9.17515e+10	0.0	0.0036580670003850597	0.0	0.0	0.04335306031014556	0.0	0.028321859829666868	0.008621058486287596	0.08357202530134861	0.0	0.058900636305170714	0.023232014403764004	0.0	0.009986347480168538	0.008191291497872557	0.009847148736037625	0.02229905119942714	0.011071775649035125	0.07756912288725014	0.01675964503448438	0.0	0.004673173617272996	0.0	0.034759235223182645	0.032582822804073826
GTGATGCACAACATCT-1_1	0.0	0.07936507936507936	0.0	0.0	0.0	0.023958088982719526	0.00576791563186121	0.005253212396069539	0.0	0.009341049852776931	0.006334809055897491	0.017695173307418207	0.0	0.02602397496258655	0.03815245455747811	0.052820639183382354	0.0	0.02463095984007638	0.03078822708048444	0.026943351248826082	0.011700050390526582	0.0481859410430839	0.02933235149729995	0.015958213728651385	0.008619093896061827	0.0	0.0818846056941295	0.0	0.049267724562943455	0.010410224695938981	0.03121520495093089	0.011755016471997604	0.10235907228388431	0.027048914804016846	0.053297758161759225	0.02726608745870383	0.0	0.014382223477626344	0.010439756426915336	0.006088855295204501	0.020624477861319965	0.013316210838076728	0.07391623315993064	0.013260206043201595	0.0	0.00953366853987972	0.0	0.035354511673862145	0.02928551917899091
TGCGAGCCCTTCCGCG-1_1	0.0	0.030801209372637944	0.0	0.0	0.0	0.04663382594417077	0.015081164741028687	0.0	0.0	0.005550478898026873	0.0	0.0023485584710074506	0.0	0.021508558800584044	0.04006398276413975	0.05433547406430095	0.0	0.02409110574054183	0.026962778325919003	0.027962744631348607	0.01024344923154447	0.0	0.02524136802487318	0.004056728664490844	0.0	0.0	0.0	0.0	0.04622752999049082	0.0	0.02376328454165788	0.018044324648098232	0.07351712614870509	0.0366051182377713	0.056784991632013636	0.02023830755772971	0.0	0.01383102260512048	0.011032128207088078	0.01599899218946838	0.011852548036758562	0.021391549817205795	0.0900322033575335	0.013036587183893165	0.0	0.0013802622498274672	0.0	0.03433885958533165	0.03408948027904597
ACGTTTAGTTGTGATC-1_1	0.0	0.0	0.0	0.0	0.0	0.013660176714363906	0.01744771982867221	0.03057445200302343	0.0	0.013926963820354013	0.001943634596695821	0.017371234207968902	0.0	0.02846002300965009	0.0398009020458	0.04844144596551749	0.0	0.030247680212435853	0.02353545319739431	0.027314207483915724	0.014896699420508945	0.00785552316164561	0.04392547396965659	0.00424678541937006	0.01197417742607247	0.0	0.0	0.0	0.04251929266330188	0.0	0.03115046997591859	0.015070808197492834	0.06200023869196802	0.039277615808228056	0.05232673353657473	0.023401870111340418	0.03713151927437642	0.01610644257703081	0.022548345180768935	0.01356345007138658	0.01376954290488125	0.005726780508121616	0.06694106213914137	0.030114006386868473	0.047376093294460644	0.02401656314699793	0.040958049886621314	0.032931981994421586	0.02591884427448481
CGAACGCCCAGTGCCG-1_1	0.05895691609977324	0.0	0.0	0.0	0.0	0.01745249824067558	0.010186085016016989	0.023885109599395313	0.0	0.008776976794034363	0.0	0.017715419501133787	0.0	0.019148400100781053	0.04588817775630962	0.06013696935292533	0.0	0.022141477204917055	0.023607577042691546	0.034682438204465406	0.02395124716553288	0.0	0.03799939219674124	0.002057855897657714	0.0	0.0	0.0	0.0	0.03515825012800819	0.0	0.031036413115182633	0.015979976896418946	0.07955404383975813	0.0	0.052583295417133684	0.01656942427407917	0.0	0.007379422357178166	0.01370098601238248	0.0005458973712941967	0.016406343239050006	0.013686426951733074	0.06895139007984145	0.015233544398151418	0.0	0.01823917972986296	0.0	0.034025879183428	0.034947949861907794
CTCTGTTTGAGGATTC-1_1	0.0	0.0	0.0	0.0	0.0	0.010133708655876143	0.014946190116258144	0.0	0.0	0.008286233232928328	0.008134470719504733	0.017715419501133787	0.0	0.021692211020954567	0.04585942576523424	0.05713485149523664	0.0	0.027845842284282135	0.02390184233150427	0.023816904033107683	0.015432098765432098	0.0	0.020916614068307735	0.0	0.0	0.0	0.0	0.0	0.03590286921220101	0.018037518037518036	0.03219979309468939	0.002128524365721131	0.06951903568444921	0.0	0.05484399927919587	0.006110559080061488	0.043934240362811794	0.008460246843835574	0.01363092053300721	0.018014613252708492	0.020534968373314238	0.008989310009718173	0.06688484917776634	0.010058925530996712	0.0	0.025810904071773638	0.0	0.04080098435404834	0.03272373321540216
ACTATTCGTCCGTGGT-1_1	0.0	0.0	0.0	0.0	0.0	0.022042380170458988	0.00889932692653781	0.04096749811035525	0.0	0.01531458354486073	0.0	0.01777615808228053	0.0	0.01875377549502621	0.04063375138728357	0.05227220033665308	0.0	0.026793173409714762	0.01584993624252076	0.02590642983529186	0.009298626858150668	0.0	0.04488393295462515	0.0	0.0	0.00643905360886493	0.0	0.0	0.042619870528856706	0.0	0.028597445866147802	0.009177255807983571	0.07329832517802443	0.0	0.05514970689588661	0.02099416545644475	0.07426303854875284	0.008587748825020204	0.013165940533516777	0.02026119089611153	0.0068586645184389545	0.02682909898653339	0.08146973074944264	0.01456268782022613	0.0	0.01834762890663512	0.0	0.03915937146171053	0.02935272260593211
CTAGTATTCGGAATTA-1_1	0.0	0.0	0.0	0.0	0.0017006802721088435	0.03343498318867777	0.012462657020480149	0.025170068027210883	0.0	0.022890084723773425	0.0023935500125976316	0.017533203757693554	0.0	0.016020241206701334	0.03827512971939973	0.0504865250394824	0.0	0.03131899689700442	0.027288778106662512	0.027801302240451374	0.002062862181909801	0.01198574667962423	0.029121958061575144	0.0032899479637712504	0.0	0.009220040217344799	0.0	0.014067355337196608	0.045919510277229174	0.0	0.027549355794520093	0.007155692465665511	0.10803795202291443	0.0	0.048457960050329464	0.011571420078643193	0.0	0.014501879183045767	0.028688629009656297	0.0033383723859914337	0.012494032700799618	0.003956684714702207	0.08943672707178109	0.012695274188106615	0.0	0.005915409642117717	0.0	0.03158954154507992	0.035702362525634856
CCTAAAGGCTGACGCT-1_1	0.06431663574520717	0.0	0.0	0.0	0.0	0.022746109938228166	0.00970917467516107	0.04512471655328798	0.08267195767195767	0.008370844191739715	0.0	0.017735665694849367	0.0	0.020033269889839025	0.03844476646674449	0.05171440423945828	0.0	0.023767566237021125	0.024256691650366678	0.029111291926588918	0.006574389014865205	0.021622934888241012	0.05313018678261683	0.001723618156318404	0.005206164098292378	0.002609848971034955	0.0	0.0	0.047999071940604196	0.0	0.025735543447032612	0.013616138279211055	0.10763018657755499	0.0	0.051190040220236314	0.030489099509966283	0.0	0.017767891470313615	0.011509847384646743	0.0	0.014989109678959302	0.020003239390994493	0.08212904209302768	0.020518011126019035	0.04502753482345319	0.012343488119885636	0.0	0.035578507451695156	0.03161379274463132
CGTGACATTGGGTCGT-1_1	0.0	0.0	0.0	0.0	0.03153344671201814	0.015912111971225273	0.014262318684087392	0.01379440665154951	0.0	0.010254848207939893	0.0028614620451355146	0.017796404275996113	0.0	0.022311468094600623	0.038277525718656016	0.057390616341294276	0.0	0.023530739050005967	0.018801243992083688	0.02405399371573962	0.006015369110607206	0.0	0.024376417233560092	0.0	0.0012957563977972141	0.0	0.0	0.0	0.03857161144027504	0.0	0.025877343868488122	0.004898814871860694	0.07409396507140868	0.0	0.05489393768849107	0.031232218230613094	0.11819727891156463	0.009947116101342498	0.014382532039032841	0.010959939531368102	0.015156939968970044	0.011441991762691471	0.06978410411783761	0.016955801928614584	0.045999352121801104	0.013181504485852312	0.0	0.03905964731404515	0.029489297312296492
ATTGTCGCAATACCTT-1_1	0.0	0.0	0.0	0.0	0.0	0.007193682070529361	0.006451787064031962	0.044255479969765685	0.0	0.0033449532383434304	0.0	0.017836896663427276	0.0	0.022141475956737	0.03955746852136177	0.05862993218072801	0.0	0.023540995345506625	0.028739909874042915	0.020243030762616954	0.009999370118417738	0.0	0.01638731093812095	0.00557718270352457	0.0026262205562497106	0.006075386129294485	0.0	0.0	0.03660405694535879	0.002834467120181406	0.029415572645588958	0.010546356907542891	0.12090742729840474	0.0	0.052995485462109956	0.015537550850552456	0.0	0.012559925931156776	0.009305969578842773	0.010351054001847652	0.009685672514619883	0.0075200148086445465	0.06644181482116657	0.0127776600836413	0.0	0.025663018830720693	0.0	0.04451379108251329	0.03528613484909579
AAATTACACGACTCTG-1_1	0.0	0.0	0.0	0.0	0.0	0.023019782625693954	0.00970917467516107	0.016817838246409676	0.0	0.006238648029692806	0.004139221826296656	0.017836896663427276	0.006889935461364033	0.029252307795050194	0.03806811538365699	0.05339195130902735	0.0	0.019576470939252893	0.02249109991749032	0.027417530614089955	0.017195767195767195	0.019031422092646584	0.028607662996470065	0.02418963731928224	0.0069068443704012215	0.020622085312112265	0.0	0.0	0.03885048643113159	0.0	0.02850126818898667	0.02578830274248064	0.08097625014918249	0.0	0.05410205719823857	0.022633273034557144	0.0	0.013809445346766158	0.01226782847970649	0.005186025027294869	0.017890708915145007	0.0003817853672081077	0.06726119019036186	0.02013354361352384	0.0	0.007413980084787538	0.0	0.03339531572665151	0.02832082482451234
AAACAGAGCGACTCCT-1_1	0.0	0.0	0.0	0.0	0.0	0.026624442880600518	0.00862037936867869	0.018291761148904007	0.0	0.012353199986462247	0.0	0.015326368642695173	0.0	0.020670740406827613	0.03897092790342398	0.05355414365042976	0.0030045351473922902	0.0245750164100728	0.017650147421139788	0.021198769716728568	0.012007117661879566	0.03466148364107548	0.023528999228557404	0.0	0.0028807441343884493	0.004791853848457622	0.0	0.0	0.043903381244971104	0.02298495155638013	0.024339117557481575	0.0005241090146750524	0.09560607868878546	0.0	0.05637121624071053	0.02371185677766737	0.0	0.013024817770245353	0.02086677367576244	0.0	0.006653538608425827	0.013929381276320051	0.08223956249166334	0.015978940595846182	0.025267249757045675	0.012284334023464459	0.0	0.03923915077984284	0.0364242574021323
GCTAGCAGGGAGTGGG-1_1	0.0	0.0	0.0	0.0	0.0	0.028516694033935412	0.012849584278155708	0.0	0.0	0.014428988842634898	0.011193895547637044	0.016439909297052153	0.0	0.023519626502988524	0.04335225214346093	0.052908493368308655	0.0	0.029438365258384055	0.016138431623709704	0.027422143253829873	0.0042753212396069535	0.015306122448979591	0.034498679196764616	0.0030867838464865714	0.0038988384469434033	0.0	0.0	0.0	0.05748139309487236	0.0	0.02690447213868328	0.018878620630642193	0.07364641763138004	0.0	0.06305741437412377	0.04248515885755051	0.0	0.013434785678977473	0.007668985197075085	0.006466784244562022	0.01166234037474639	0.017110926003054285	0.09501133786848072	0.01373490572699668	0.04332685455134435	0.020556048506359066	0.0	0.04238276275778692	0.03426941203504984
ATGATCGGGAATAGAC-1_1	0.0	0.10600907029478458	0.0	0.0	0.0	0.025443740714676675	0.01728575027894756	0.022940287226001513	0.0	0.004275673785268668	0.0	0.017836896663427276	0.0	0.025110267221569574	0.04232053486370598	0.06016088232633723	0.0	0.025480367585630742	0.019623455828472185	0.026139829406131857	0.031399596875787354	0.0	0.021728966500689624	0.00018350307367648408	0.0	0.0	0.03804484756865709	0.0	0.03800757534196474	0.0	0.03385145974286035	0.009958071278825996	0.0175239686517882	0.0	0.057169966565045964	0.02184769038701623	0.0	0.014866731006127941	0.005732630130703967	0.014340304022843706	0.021474817997374388	0.013073256513489749	0.07179729034470932	0.012840430289762964	0.0	0.01184067830030563	0.0	0.041532806176146596	0.03218393794739056
TTGGATTGGGTACCAC-1_1	0.0	0.06670445956160242	0.0	0.0	0.0012046485260770975	0.026991946203768862	0.014307310225677572	0.0	0.0	0.011783486197132252	0.0	0.017836896663427276	0.0	0.017674628976981244	0.04047513623651771	0.05369450240741261	0.0	0.025650995047141665	0.016245174914749614	0.028774569225574687	0.02293556311413454	0.0	0.04481380180938355	0.0065471275215288425	0.0018279420611782128	0.012065203439866513	0.0	0.0	0.038747622704995974	0.0	0.0316375235974397	0.017734137680229325	0.04387954012014162	0.0	0.05523822206580138	0.022726693673724173	0.1788548752834467	0.016547795588823765	0.007993834237814976	0.013185521122029059	0.018968552333213987	0.01735388032764126	0.07613807427732998	0.008599518238668016	0.0	0.02580104505570344	0.0	0.043803448307604506	0.0335301743386966
TACCTCACGCTTGTAC-1_1	0.04009482580911152	0.0	0.0	0.0	0.0	0.03101884431933693	0.02295468451931037	0.010582010582010581	0.0	0.010982502453717806	0.0	0.017836896663427276	0.0	0.023669887410564406	0.04129600558171987	0.057690048356191015	0.0	0.025394587659625253	0.026760831559086738	0.020624957333082405	0.014329805996472662	0.04154518950437318	0.013605442176870748	0.0	0.0	0.0	0.0	0.0	0.035255970667837026	0.0012368583797155227	0.02831446154680832	0.012856715013049245	0.03187532322870669	0.0	0.054737781075298135	0.019707508471553416	0.0	0.01224215176266585	0.014331575326759917	0.007222642143277064	0.013709869912877431	0.01611597019760285	0.0692105413594009	0.02338974805608518	0.0	0.025199645075421474	0.0	0.04790901475610542	0.03503683181366874
ATGACGCCGGCTCTAA-1_1	0.0	0.0	0.0	0.0	0.0	0.02073657049026507	0.014451283158766152	0.02055933484504913	0.0	0.007496530950688733	0.0	0.017836896663427276	0.0	0.027666220437304774	0.04198797016693406	0.05756164608591412	0.0	0.026603898138202648	0.016943333737226868	0.028615894418521408	0.018274439405391786	0.0	0.026550482736049746	0.0015925445322637725	0.0	0.010396611474778591	0.0	0.0	0.04102491130860947	0.0	0.029060455068378628	0.016215291147905705	0.038906790786490036	0.0	0.059211099960841944	0.02247191011235955	0.02919501133786848	0.01011581103029447	0.010484343550154145	0.009301251364743428	0.014895870628953336	0.028842149104539774	0.0750738390594333	0.012675658498693594	0.0	0.023119392684610076	0.0	0.040455785381360486	0.03732825188711558
AGCGACATCCCATTCA-1_1	0.0	0.0	0.0	0.0	0.0	0.01746813667995934	0.008404419969045819	0.02505668934240363	0.0	0.025106891844631718	0.0034553503941259045	0.017836896663427276	0.0	0.017255719780103027	0.03673498139746177	0.05626670659093532	0.0	0.025767543859649123	0.025373168775567903	0.024638876434761592	0.02157344419249181	0.0	0.03949552329522874	0.008919560116917673	2.31385e+10	0.0	0.0	0.0	0.03990312522858606	0.0	0.022789793822187203	0.005733110854404655	0.024923419660261764	0.040978296080336894	0.05304013938364906	0.018081140071509252	0.0	0.01491380866071919	0.01442711916227165	0.013836398757033677	0.006564029120420098	0.014970614095978527	0.07991577583414318	0.014044833619722398	0.0	0.01391107167504683	0.0	0.033536463751039434	0.02504736757673114
AGTAATGTCTTGCCGC-1_1	0.0	0.03212396069538927	0.0	0.0	0.0	0.02862616310892173	0.009745167908433215	0.01598639455782313	0.0	0.00895183944224456	0.0	0.017796404275996113	0.0	0.02099099345226712	0.038708805584786746	0.06496011212065447	0.0	0.025961481083661534	0.022548798993728112	0.03294162796661925	0.01600686570924666	0.0	0.024317974612525422	0.0	0.012483224582349947	0.001176571257433791	0.0200302343159486	0.0	0.04488630129471143	0.0	0.027527777469515992	0.004053822786976426	0.017911843099813026	0.0	0.06034620793085353	0.01853550408927616	0.20153061224489796	0.007289190185878273	0.008930163825829958	0.014508272444780382	0.010908968850698173	0.009417372391133324	0.08376874559347548	0.015080542020729861	0.0011337868480725624	0.021147589470570837	0.0	0.045578538136048286	0.025238138595144878
TTAATTTCAGACGCGG-1_1	0.05266955266955267	0.15476190476190477	0.0045351473922902496	0.0	0.0	0.022230041441864103	0.015765036173199437	0.03042328042328042	0.0	0.02045328911000553	0.007630565453694706	0.030369290573372208	0.0	0.02376399020116748	0.03951338213504618	0.049056945107249686	0.0	0.038403299916457814	0.026717557251908396	0.030795827959608037	0.003708427815570673	0.062196307094266275	0.03379152348224513	0.009037526378566842	0.0	0.007786762503743636	0.0	0.0	0.04883169665715749	0.0603483817769532	0.02581754108204819	0.02525349762546528	0.09914667621434539	0.031179138321995464	0.05058047455756948	0.025117412757862195	0.0	0.014625458026347795	0.008089378073326709	0.0	0.011572830886740661	0.014137627840251746	0.07753863450141961	0.019278299555116164	0.018059604794298672	0.019057478063689244	0.0	0.03458280019269774	0.029534822214417954
AGCTATTTAATCCAAC-1_1	0.0	0.056878306878306875	0.0	0.0	0.0	0.018038939713816562	0.02141597379692618	0.010619803476946334	0.0	0.023014180796696787	0.0014397293308857934	0.01761418853255588	0.0	0.028365920219047012	0.03828615131597863	0.04863119021106838	0.0	0.03051620867645304	0.02396819626917773	0.03138809090221388	0.006078357268833459	0.05790411402656301	0.04897491642705192	0.004135372838923623	0.0	0.010867239977752107	0.0	0.019862265894011927	0.04533375850340136	0.016646052360338073	0.03095379895659551	0.010792367261369958	0.11285157337788916	0.0	0.05092132401783832	0.02797098864514595	0.0	0.014599957630110868	0.028905195036816225	0.025111279079533047	0.012273988542785535	0.014704521264288029	0.07927170868347339	0.01607309590502868	0.0	0.013792763482204476	0.0	0.04616767771610223	0.032004006191386686
GTAGGTGATCCGTGTA-1_1	0.0	0.11337868480725624	0.0	0.0	0.0	0.007576823832981468	0.007270633120973257	0.014247921390778533	0.0	0.009132342821042182	0.0	0.01763443472627146	0.0	0.02620155603517623	0.033661872751354696	0.052910572757300996	0.0	0.026638396586704857	0.020546641048276817	0.02817769364322892	0.007968002015621064	0.03206997084548105	0.022681581223554716	0.011776965121308639	0.0	0.008984725965858042	0.0	0.0	0.035341690439616706	0.0	0.028677593930448744	0.016397124887690927	0.07901698691172375	0.0	0.0536203761392695	0.02406855376357784	0.0	0.00840924605136172	0.011057606563224541	0.013374485596707819	0.019169948681226876	0.029397473275024295	0.07159149374035328	0.011459485755086348	0.0	0.016434979789017055	0.0	0.03873439317089037	0.033755630996821925
TTGGCCTAGAATTTCG-1_1	0.03772418058132344	0.0	0.0	0.03665910808767952	0.0	0.02255062944718117	0.010941942914732031	0.025321239606953892	0.0	0.009070294784580499	0.0	0.017816650469711693	0.0	0.024437887604841134	0.03901453508988831	0.05451690075388248	0.0	0.02103472968134622	0.024917346073289368	0.02177627221216667	0.015684051398337114	0.0	0.0272810154989831	0.0035062194434613923	0.0	0.0	0.0	0.0	0.03653433819764465	0.011286332714904144	0.02949695375703299	0.005176913532708681	0.04768866610971874	0.0	0.05455942961352956	0.015601246740893611	0.012188208616780046	0.006667372831485535	0.012911156972152157	0.0	0.014944354934956439	0.017145633763709565	0.073557994626422	0.013613288452635956	0.06454486556527372	0.019520851818988466	0.0	0.038358509845074704	0.03007244962994758
TTAATCAGTACGTCAG-1_1	0.06751185322613894	0.0782312925170068	0.0	0.0	0.0338718820861678	0.0265540699038236	0.00766655868696685	0.004459561602418745	0.0	0.02726165092902833	0.00669474138861894	0.017573696145124718	0.0	0.027843801509894454	0.035237961062136884	0.04519292051223668	0.0	0.02312608157298007	0.028734139966419138	0.02761033895521865	0.00715702947845805	0.04146420472951085	0.035363629988077704	0.0025624893502680457	0.007878661668749133	0.009177255807983571	0.0	0.0	0.04233642381683856	0.02329416615130901	0.032583887279762365	0.01988405425063107	0.07833074750367984	0.0	0.05025362898985431	0.03031924380238987	0.0	0.01729319178651853	0.017197890392111902	0.02970941463004955	0.022310239885427855	0.04021472534592068	0.07232321500028582	0.021514488148200457	0.00275348234531908	0.02287291728285517	0.0	0.03263587798673822	0.032567647836700006
CACGCACAGCGCAGCT-1_1	0.02813852813852814	0.0	0.0	0.0	0.049886621315192746	0.0186410196262413	0.02424144260878955	0.002343159486016629	0.0	0.006086348303832313	0.0	0.015204891480401685	0.0	0.029306948125077788	0.04094906488941026	0.049885581620696576	0.0	0.026588047499701634	0.013683335929791764	0.02003269439047656	0.0020786092214663643	0.0	0.0207997288262384	0.004312322231397376	0.0	0.007979292345869166	0.0	0.0	0.04851796229244386	0.06699649556792414	0.03385700845500426	0.011562486629872075	0.057156780840991364	0.0	0.06340804013674141	0.030514577866102746	0.0	0.008776059443385198	0.016509974776427426	0.019736289577559418	0.014474430122926363	0.015919292887222915	0.09029897673355056	0.014021294792426775	0.0	0.01731243221926452	0.0	0.04262977180046579	0.035511591507221114
GGCAGAGAGATCGGGA-1_1	0.0	0.0	0.0	0.0	0.0	0.013738368910782704	0.01894143900946622	0.007218442932728647	0.0	0.011287101905438792	0.0011517834647086348	0.0	0.0	0.02130972871076141	0.03569895131904551	0.05128293102354804	0.0	0.023540995345506625	0.023999930761108516	0.02882992090245374	0.01488095238095238	0.0	0.026310867989807606	0.002090624303671372	0.008272016289509	0.0	0.0	0.0	0.04141293614219881	0.021696557410843125	0.028983389621935415	0.009359089547768793	0.017533914150455503	0.0	0.0484051151727684	0.019074795960831274	0.0	0.015057003193434237	0.018229763815638615	0.023893508020492147	0.023969894975534072	0.01816372807626452	0.08242725661693248	0.018587827287777855	0.0	0.01401952085181899	0.0	0.046707722331151676	0.025177438725649596
AAACCTCATGAAGTTG-1_1	0.0	0.0049130763416477706	0.0	0.0	0.0	0.01753069043709438	0.002672497570456754	0.02105064247921391	0.0	0.006176599993231124	0.00017996616636072418	0.0	0.0	0.029498189280174364	0.03474342681564031	0.05614298294589118	0.0	0.019804906611767516	0.020742817907485302	0.027329890459031458	0.013684177374653566	0.051263362487852286	0.026421908969773478	0.0030802301652838398	0.00011569253551760841	0.01307063705985539	0.0	0.016082976400436717	0.0381538704191354	0.0032982890125747267	0.03218807914683002	0.024847045736533607	0.002018936229462545	0.015063168124392614	0.04887675570500087	0.03043814279769336	0.0	0.01505111848661033	0.01749726107671533	0.0046191316032585875	0.021370390261367705	0.00033550835300106435	0.06869414432439643	0.016029941388320035	0.0	0.011150547175391896	0.0	0.0455279089533874	0.03181106732049097
TATAGGGTACTCATGA-1_1	0.0	0.0	0.0	0.0	0.0	0.015669716162327	0.002114602454738509	0.03469387755102041	0.0	0.012313714872350267	0.015657056473383005	0.0	0.0	0.02179997389406454	0.035177581880878585	0.05421850843348191	0.0	0.023154053287981858	0.022271843427786722	0.023189585028478437	0.020707357016880826	0.019760285066407514	0.029507679360403955	0.0	0.0032278217409412746	0.0	0.0	0.0	0.03850760734401287	0.01386312100597815	0.02418190404673742	0.012931587729431395	0.010064844651310816	0.0	0.05094087662253591	0.025100427187104556	0.0	0.013352399783442789	0.013280593136130857	0.01646090534979424	0.021851503759398497	0.01529455319542783	0.07154004458926427	0.015331622845216518	0.0	0.013457556935817806	0.0	0.04863316548992173	0.023076789670616493
CCAGCTGATGGTACTT-1_1	0.02484023912595341	0.0	0.0	0.0	0.0	0.013949487841113457	0.0053629917575495805	0.006953892668178382	0.0	0.009386175697476337	0.0	0.0	0.0	0.02891687688015858	0.03775376028123281	0.054374982455155374	0.0	0.0267484186657119	0.024623080784476642	0.027175828291718097	0.019242882338120434	0.0	0.028058302358744184	0.0009175153683824204	0.0	0.0	0.0	0.0	0.03810872467266477	0.0	0.024903853149017448	0.018461472639370213	0.02434658073755818	0.004454162617427923	0.0510000628854043	0.034412766354981444	0.0	0.013352399783442789	0.014567250121022191	0.011085915847820609	0.019520527509249312	0.011441991762691471	0.06273080660835763	0.016096634732324304	0.0	0.015064576555259786	0.0	0.04789980945016708	0.02899502694640635
CGCCAAGAAGCCGAGT-1_1	0.03525046382189239	0.0	0.0	0.0	0.0	0.010501211979044491	0.011994744987942266	0.008541194255479969	0.0	0.005443305016865785	0.007540582370514344	0.0	0.0	0.02873626023367848	0.03604732961090889	0.05893248327911327	0.0	0.025210906731113498	0.027011822540721122	0.027371404216690744	0.018494897959183673	0.00647878198898607	0.019081515767819156	0.0032702869201630554	0.0	0.006011209515252642	0.0	0.0	0.03935966187550289	0.0	0.033639375634248625	0.019381337440636633	0.009179695269920834	0.02615808228053126	0.05025600700934456	0.026548447094193482	0.0	0.010441431474550605	0.017688348747738798	0.011190896111531031	0.019095357441222104	0.0071497986949881995	0.06657043769888908	0.018995833627568674	0.0	0.0279798876072168	0.0	0.04502315134443493	0.03942890094214869
GGTACATCTGGGACGA-1_1	0.007318078746650175	0.0	0.0	0.0	0.0	0.009539447963093283	0.007072670337976461	0.028760393046107332	0.0	0.0039090262970859985	0.008242450419321168	0.0	0.0	0.026573413836752907	0.0338990766777266	0.05859510241510635	0.0	0.018426833452679318	0.027063751709335133	0.026159202493039525	0.024455152431342907	0.045513443472627146	0.024277064777801154	0.002202036884117809	0.0	0.006759936679074145	0.0	0.0	0.035946872028381247	0.0	0.02676883695294322	0.011027681512856715	0.01666865576640013	0.0	0.047220861466625026	0.02501125294062694	0.0	0.013348476645560185	0.01145889067237382	0.007537582934408331	0.024066863587540278	0.013177379795455597	0.06051658758741592	0.01744227102605748	0.0	0.008606921029281277	0.0	0.05096824476294803	0.022695247633789016
GGATGCTGGCGTTCCT-1_1	0.0	0.0	0.0	0.0	0.0	0.007772304324028462	0.0024295432458697765	0.006424792139077854	0.0	0.006165318532056272	0.0	0.0	0.0	0.026581002771478963	0.035226460265706735	0.06268474071578807	0.0	0.024553571428571428	0.018206943506834456	0.028436923996612476	0.01773904006046863	0.0	0.0324940972952755	0.0	0.0032509602480447963	0.0	0.0	0.0	0.0387950543120474	0.0	0.03111717770305512	0.02925383990074017	0.013565660182201535	0.05304502753482345	0.05080189459455032	0.023376391755203955	0.0	0.014482263493632748	0.015159621901194935	0.010561014529268498	0.025282700799618092	0.014843352306909158	0.06445721145601098	0.019886385926919787	0.0	0.02121660258306221	0.0	0.05803024863531339	0.02826446065998101
CCGATTCGAGGGACCC-1_1	0.0	0.03552532123960695	0.0	0.0	0.0	0.008272734381108765	0.00821545549436706	0.028458049886621314	0.0	0.015478164731896076	0.0019616312133318935	0.0	0.0	0.024705018107198256	0.03545791379386356	0.055379847185702956	0.010997732426303855	0.028760517364840674	0.024761558567447335	0.02790831548241754	0.018038233812043336	0.0	0.029250531827851416	0.0038404571848007028	0.0	0.0	0.0	0.0	0.03806757918221052	0.0	0.02919239111268941	0.014225816112608565	0.009129967776584319	0.046728215095562034	0.051555198324183246	0.036603904982717185	0.0	0.012438308656796052	0.02616627175214655	0.014529268497522466	0.025323725981620717	0.00413022351797862	0.06938013300558318	0.019545072931133237	0.0	0.036468500443655724	0.0	0.048398430188493984	0.02763578344020846
CCACTGGTGGCTGGTT-1_1	0.0	0.0	0.0	0.0	0.0	0.0026663538978809916	0.006910700788251809	0.05521541950113379	0.0	0.00820726300470437	0.005812907173451391	0.0	0.0	0.021789349385448065	0.038748579172441025	0.06577211352216265	0.0	0.019400249134741615	0.018755084731093455	0.02480124135360681	0.02741559586797682	0.0	0.018912032166818617	0.0	0.0	0.006075386129294485	0.0	0.0	0.04103919793723941	0.0	0.029873033135675877	0.007519359945235956	0.009408441739268808	0.04259799157758341	0.05226384813227707	0.05235377546774016	0.0	0.010892592331050067	0.021516471757242223	0.026035105400184767	0.02810970879579902	0.015618492294877134	0.06756321576249548	0.027701276589067	0.0	0.025071477866508922	0.0	0.05728922150727679	0.02693556708853076
TTCAGGCGTCAAAGCC-1_1	0.0	0.02891156462585034	0.0	0.0	0.0	0.0084134803346626	0.003311377461037325	0.00045351473922902497	0.0	0.006221725837930529	0.0009718172983479105	0.0	0.0	0.021355262319117743	0.032681429855684174	0.06509891133589306	0.0	0.0200687731232844	0.02172370220352772	0.026326180051624664	0.016628873771730914	0.0	0.017193819108399372	0.0034734510374477344	0.0	0.0	0.0	0.0	0.03295982371443201	0.0	0.03086132042086365	0.01588371197535618	0.0019194812427895135	0.045999352121801104	0.05030145360404707	0.02885848471723271	0.015873015873015872	0.007142072515280622	0.015172361079263166	0.012639623750734862	0.021541950113378686	0.011071775649035125	0.056300615484288954	0.018372054704234635	0.0	0.015340629005225278	0.0	0.06045431253241035	0.027880750770671557
AGACCGGGAAACCCTG-1_1	0.018037518037518036	0.07974300831443688	0.0	0.0	0.0	0.00573930721713973	0.0	0.022600151171579742	0.0	0.0036044268453650115	0.0041572184429327285	0.0	0.0	0.023525697650769367	0.03478032520418706	0.058722984838135164	0.0	0.022246837331423797	0.03228551810885508	0.027195201378625765	0.0212348828420257	0.0	0.01402622904832036	0.0009109616871796889	0.0	0.0026740255850767982	0.0	0.0	0.037078944481018214	0.0	0.026764521287942402	0.007155692465665511	0.006056808688387635	0.0	0.04826586892039501	0.026293663532828863	0.0	0.010606203265619974	0.017019541899156665	0.021457965902410347	0.029605263157894735	0.008364570317923087	0.06357971760132625	0.022283423173190844	0.0	0.009257616089914227	0.0	0.05956600050936026	0.027223891468633344
AGAGATCTCTAAAGCG-1_1	0.0	0.0	0.0	0.0	0.0	0.014418641019626241	0.012003743296260303	0.027551020408163266	0.0	0.007191931498967746	0.007774538386783284	0.0	0.0	0.025803895855530966	0.03595196884050887	0.06503237088813824	0.0	0.01990094283327366	0.024161488174574326	0.02261023747714437	0.01904604434366339	0.0	0.03509479393131823	0.000353898784947505	0.0	0.0063962691995037005	0.0	0.0010078105316200555	0.03704351364201595	0.0	0.02803702593961275	0.016365036580670005	0.0	0.0	0.05019074358555665	0.03364416927819817	0.060090702947845805	0.007083225447041562	0.015458992585798364	0.006319811875367431	0.015373254564983889	0.008723217178027674	0.06534613845538215	0.015786706839598586	0.007126660187884677	0.017056097801439418	0.0	0.05853500624426586	0.03394640201523567
CCCTGCCCAATCCGCT-1_1	0.0	0.005479969765684051	0.0	0.0	0.0	0.007959965595433575	0.008386423352409748	0.023318216175359032	0.0	0.004614117620514209	0.013713421876687183	0.0	0.0	0.021904701193284096	0.03610052079439834	0.06063446316934232	0.0	0.019947562358276643	0.015039264221379816	0.024912867235312892	0.016943814562862182	0.0	0.0169600486242607	0.002169268478104151	0.002024619371558147	0.013883540837718734	0.016502897455278408	0.0	0.03599716096115866	0.0	0.03484899488162131	0.010567749112223506	0.011347813979392926	0.028992549400712667	0.048687571043332274	0.03091798517159673	0.01020408163265306	0.008366091534653076	0.017943132309103417	0.017846644830771814	0.023992272347535506	0.0025105280207321024	0.06070142342651346	0.024068450909775677	0.0	0.02236024844720497	0.05045351473922902	0.05960589016842641	0.02458127929310666
GTGGCGGTCCCAGCGT-1_1	0.04081632653061224	0.04931972789115646	0.0	0.0	0.0	0.0180623973727422	0.014262318684087392	0.012396069538926682	0.0	0.011608623548922056	0.008224453802685095	0.0	0.0	0.023308654117604202	0.036242843150221485	0.05925322903118148	0.04971655328798186	0.02260674006444683	0.025803026893539433	0.02933269863410512	0.025195263290501386	0.0	0.013471024148491011	0.0020971779848741037	0.0	0.003508321567620759	0.0	0.00327538422776518	0.03838302794235974	0.0	0.027823092260286387	0.003444144953578916	0.013008712256832557	0.0	0.05011702498135897	0.03400511265679805	0.0391156462585034	0.011634065390862227	0.024956049835664604	0.014613252708490804	0.026983381071726938	0.02463094081169883	0.0674193486918577	0.021824416040926175	0.0	0.016543428965789215	0.0	0.05436807108950933	0.03136448970920427
GCATTGTAATTCATAT-1_1	0.0	0.0017006802721088435	0.0	0.0	0.0	0.014559386973180077	0.003860274268437534	0.0027210884353741495	0.0	0.003079838900734423	0.004607133858834539	0.0	0.0	0.026814741961041444	0.03407494302313768	0.05770616362088164	0.0	0.019514000775748896	0.02327003744670048	0.024254182280452185	0.012566137566137565	0.0	0.03091614652733946	0.003388253181812224	0.0013188949049007359	0.0	0.0	0.0	0.03936537652695487	0.0	0.035471067165310934	0.007316134000770119	0.02178064208139396	0.051101392938127634	0.05172192391288839	0.03094346352773319	0.08163265306122448	0.012701158894930521	0.01913424545848302	0.017426723775930124	0.02227294426542547	0.00743903003378222	0.06738600201985556	0.014033064206074588	0.0	0.015734989648033125	0.0	0.05592990466371483	0.02781571519621233
CCGTTCCGAATCTCGG-1_1	0.0	0.0	0.0	0.0	0.0	0.011275314723590585	0.007837526545009538	0.013756613756613757	0.0	0.005759185929761623	0.012993557211244285	0.0	0.0	0.02247235351079298	0.03858181762420381	0.06427651298942319	0.0	0.02573770736364721	0.027773450347059945	0.02814817274889343	0.03203735197782817	0.005021056041464205	0.01894709773943942	0.0019333359548058145	0.0009255402841408673	0.0	0.08289241622574955	0.0	0.039500813766366764	0.0	0.03131261567523511	0.007818850810764557	0.0005768389227035843	0.057094266277939745	0.04874939955007871	0.0297162560404936	0.10799319727891156	0.011877299939583677	0.01670106244745089	0.03798185941043084	0.02585705334765485	0.007751399879679763	0.060376531565006955	0.01948230272501157	0.0	0.01610963225870058	0.0	0.060385272737872774	0.030885394310687948
AGCTTGATCTTAACTT-1_1	0.0	0.0	0.0	0.0	0.0	0.01296426616623661	0.005542957923910304	0.03972033257747543	0.0	0.02241062262384224	0.008836338768311558	0.0	0.0	0.02615298685292948	0.03512486989724038	0.05724038048659782	0.0	0.021401159147869674	0.015748962859104626	0.029998763812549702	0.007070420760896951	0.028830579850988015	0.024072515604179816	0.0029491565412292082	0.0013883104262113009	0.0	0.0	0.0	0.04373937074829932	0.017676767676767676	0.024218895461030163	0.02434432892653917	0.011874925408759996	0.0	0.048302860334687746	0.050536319396672524	0.0	0.012365730605967877	0.013057657519936814	0.017699672461577224	0.016980695787086764	0.019042991346198343	0.07549305436460299	0.021730260731743677	0.020732102364755426	0.018249038745933154	0.0	0.047746387684528026	0.030464830929184932
AAGTGACGACCGAATT-1_1	0.0	0.10865457294028723	0.0	0.0	0.0	0.01234654781452811	0.01212971961271281	0.02819349962207105	0.0	0.012319355602937692	0.004499154159018104	0.0	0.0	0.027635864698400556	0.03520010427388763	0.05245674610972312	0.0	0.02677639038071369	0.03338468551118497	0.02485659303048586	0.009479717813051146	0.0	0.020168548519063984	0.006134245605756754	0.002834467120181406	0.0	0.0	0.0	0.04139693511813328	0.03932178932178932	0.024721978695411463	0.014043982372823343	0.014779011019612523	0.0	0.05267154636266066	0.03282461548914197	0.0	0.015500317774168491	0.01148436902851028	0.0014907197446879987	0.014060448740899869	0.002464251006525059	0.07894110024962366	0.013456362937331795	0.0	0.005333727693976141	0.0	0.04224468316871178	0.02604891542340327
CGCCTGGCCTACGTAA-1_1	0.03741496598639456	0.0	0.0	0.0	0.0	0.017608882633513175	0.01004211208292841	0.044746787603930464	0.0	0.016403244548233886	0.001673685347154735	0.0	0.0	0.02343159486016629	0.03597736643262546	0.0509595860352394	0.0	0.026497605621195845	0.026962778325919003	0.022766144700353697	0.013243260267069791	0.0	0.020618556701030927	0.003899440315625287	0.005796196029432181	0.006182347152697557	0.0	0.0	0.04500688044034818	0.07508761080189652	0.02965293422063406	0.010450091986480127	0.015475195926323746	0.0	0.05297672553057578	0.035134653112181204	0.16780045351473924	0.012867892254941192	0.019682030115416953	0.01352145796590241	0.015186776464971954	0.00866537091026887	0.07735760971055089	0.01643794772811085	0.0	0.0222813763186434	0.0	0.04145916372863986	0.027117666697016603
TGCAGATCGTCCTAGG-1_1	0.0	0.027966742252456538	0.0	0.0	0.0	0.0006880913284854172	0.004697116942014901	0.013265306122448979	0.0	0.00713552419309349	0.009160277867760861	0.0	0.0	0.027383912065495543	0.03344575361843808	0.06617863407016482	0.0	0.016288862036042486	0.021593879281992696	0.023830741952327445	0.004054862685815066	0.0	0.01606587652243028	0.0024903988570379983	0.0	0.0	0.0	0.0	0.03415304293760515	0.00917336631622346	0.030137521747868986	0.025649253412056646	0.012133508374109878	0.03806284418529317	0.0487290542722177	0.03423441786202621	0.0	0.03787789625654183	0.015127773956024358	0.028827580414882002	0.021422604129371046	0.005611087972604008	0.06331484974942359	0.011993032507120496	0.04753806284418529	0.020536330474218673	0.0	0.05367153627350805	0.026736124660189122
ACAATAGTCGTACGTT-1_1	0.0	0.0	0.0	0.0	0.0	0.005668934240362812	0.012336680704027643	0.0029478458049886623	0.0	0.004258751593506391	0.0011877766979807797	0.0	0.0	0.024849207866993295	0.03603630801432999	0.06334754595709596	0.005215419501133787	0.023131675915980428	0.019288801186293007	0.027398157527182287	0.012274817334341144	0.0	0.02466863033873343	0.002477291494632535	0.0	0.008385744234800839	0.0	0.0	0.0402940073879014	0.0	0.02803394332175502	0.007005947032901211	0.002665393642837252	0.0344185293164885	0.04930453498885766	0.03197958334394931	0.0	0.011569333615799262	0.008388748757930138	0.023599563282102963	0.028833243823845327	0.006825859595538896	0.0612082928409459	0.015202159295090585	0.014820213799805637	0.01468993394459233	0.0	0.05111246122264874	0.02907090178327545
TGATCAGGGAACTGCT-1_1	0.0	0.0	0.0	0.0	0.0	0.01681132223004144	0.007792535003419357	0.0	0.0	0.010316896244401574	0.011913760213079942	0.0	0.0	0.020267009079401505	0.0358034168866194	0.055951679158596036	0.0010770975056689342	0.02058624985081752	0.02622134519626341	0.025212688818407755	0.01886495338876291	0.0	0.02395563036211048	0.006186675055378606	0.0013420334120042574	0.016814272878962908	0.0	0.0	0.03847903408675298	0.04236239950525665	0.028379813045392166	0.01359474607453044	0.017165930699765287	0.0	0.051444224081305015	0.02408129294164607	0.0	0.012389269433263501	0.016745649570689698	0.02830267909632989	0.017178362573099414	0.005078902309223009	0.06800815564320967	0.016041710801967847	0.0	0.011939268461007591	0.0	0.03981755083630204	0.024180226583941415
CTTGCAACCGCCTCCT-1_1	0.0	0.0	0.0	0.0	0.0	0.008304011259676284	0.0	0.008805744520030235	0.0	0.007112961270743787	0.0	0.0	0.0	0.02611807775318963	0.03656294865086074	0.061903410301916886	0.0	0.02387012919202769	0.028803378857904485	0.02670257145440221	0.007826278659611993	0.0	0.019315286251957827	0.0	0.0	0.0	0.001763668430335097	0.0	0.036033163265306124	0.03844568130282416	0.03009683119214697	0.007508663842895649	0.01799140708915145	0.012471655328798186	0.052477341437623753	0.018217024637570384	0.0	0.008880022597274204	0.02180310326377742	0.014592256655748719	0.014619883040935672	0.006768013327780092	0.06899045332418682	0.009572456433553814	0.0	0.00541259982253771	0.0	0.05588234391636673	0.027145848779282267
ATCCAATGGAGGGTCC-1_1	0.0	0.0	0.0	0.0	0.0	0.016959887403237155	0.00163769211388259	0.0	0.0	0.003666474881826694	0.0	0.0	0.0	0.02279715991706812	0.03756926833849911	0.054836086964206436	0.0	0.022802542069459364	0.024718284260268994	0.027618641706750505	0.023171768707482995	0.0	0.012021647146831241	0.0	0.005587949465500486	0.0	0.0	0.0	0.0360663082437276	0.03715728715728716	0.02923554776269761	0.004449578573567792	0.02143254962803835	0.0	0.052635083397143526	0.01671804801820853	0.0	0.010519894232202684	0.006777242732298912	0.00678172503569329	0.016872538489079842	0.0038525614327363598	0.06787858000342994	0.01022369732206608	0.021865889212827987	0.012481514344868383	0.0	0.05143311271283434	0.03473333246619234
AAACCGGGTAGGTACC-1_1	0.0	0.017573696145124718	0.0	0.0	0.0	0.025404644616467277	0.0	0.04013605442176871	0.0	0.01270292528288264	0.011499838030450276	0.0	0.0	0.02183032963296876	0.03753332834965488	0.05813867653128805	0.0	0.03325650435612842	0.03200856254291369	0.02462319345964586	0.005322499370118417	0.0	0.029986908852888235	0.0011665552540862203	0.0	0.0001497454327643007	0.07508188460569414	0.0	0.043360489357033134	0.0	0.02711162405872264	0.021413596885294997	0.020955165692007796	0.0	0.05271857830369	0.036302411101769044	0.0	0.013711366899701058	0.014465336696476344	0.002015621063240111	0.011550453514739229	0.008896755981304086	0.07682882676880276	0.01279727577305432	0.0413022351797862	0.013861776594695849	0.0	0.05003083777489345	0.027802708081320484
GCAACCACGGCCGCGT-1_1	0.0	0.0	0.0	0.0	0.0	0.005559465165376495	0.005857898715041572	0.017195767195767195	0.0	0.012324996333525119	0.0	0.0	0.0	0.02186523873270861	0.03545264259549974	0.06025133574750395	0.0	0.023188551736484066	0.019161863218569872	0.023167444357726816	0.027061287477954145	0.0	0.03129017930196133	0.00366350779232695	0.002105604146420473	0.010353827065417362	0.0854119425547997	0.0	0.035767431972789115	0.0	0.024944543704739464	0.005807983570786805	0.013366750208855471	0.0	0.04958963310329958	0.03339363210952296	0.0	0.011404561824729893	0.030739636678641494	0.014823213235911648	0.023649152643513544	0.0013304641584524967	0.06484498561329294	0.019690229032789587	0.0	0.012905452035886819	0.0	0.053841834433367396	0.03294918987352748
CGCTTATTCCCGGTCG-1_1	0.0	0.0	0.0	0.0	0.0	0.015411681914144968	0.0077025519202389954	0.04160997732426304	0.0	0.01097686172313038	0.0	0.0	0.0	0.026726710318219212	0.034235954173159826	0.050423623522464156	0.0	0.027822532521780644	0.024066284698781974	0.03583098549970572	0.0042753212396069535	0.024619371558147068	0.02522383523856278	0.0008913006435714941	0.0038178536720810774	0.011059769819877637	0.081758629377677	0.0	0.04251643533757589	0.06874871160585447	0.027360083058055557	0.0015937192487057716	0.024406253729562	0.0	0.04985042257406342	0.03828547648772368	0.0	0.018215129188930475	0.018255242171775078	0.020387167212564037	0.012482844014798902	0.007624138090610394	0.07228129346976886	0.025316008756443752	0.0	0.02640244503598541	0.0	0.04402744408543751	0.022862172274901036
TTACTCTGGTACGTAC-1_1	0.0	0.12773998488284202	0.0	0.0	0.0	0.01952459144577371	0.017393729978763994	0.03779289493575208	0.0	0.024977155041120927	0.0032933808444012527	0.0	0.0	0.03436269643957538	0.03485364278142928	0.05205646372869796	0.0	0.026383853980188568	0.021908339247488647	0.025084457433637953	0.000622008062484253	0.0	0.028519999064918065	0.0022872347397533193	0.0	0.0	0.0	0.0	0.036452618681881356	0.034735106163677594	0.028753426329748866	0.014653660206220854	0.020666746230656004	0.0	0.05432876172297552	0.03284160105989962	0.013605442176870748	0.017687467143720232	0.012758286835333385	0.009658184261358865	0.01759234395512591	0.013732703965940117	0.06662283961203529	0.014103680687961459	0.0	0.008281573498964804	0.0	0.05308086247579771	0.0411068187631968
ATAGGCGGCTATAGAA-1_1	0.0	0.0	0.0	0.0	0.0	0.018046758933458442	0.00621783104776302	0.005857898715041572	0.0	0.009194390857503863	0.01279559442824749	0.0	0.0	0.02990192060760047	0.037237662041429705	0.05888621687403373	0.0	0.019893483709273182	0.020514906556346035	0.026055879362865297	0.02539210128495843	0.0	0.032371367791102695	0.008349389852280027	0.0	0.009690668720318317	0.0	0.0	0.040406586021505375	0.044990723562152134	0.027712734540979705	0.013348735720703376	0.022894537932131916	0.0660025915127956	0.05126666529269985	0.03385648891266869	0.0	0.016453640279641267	0.010770975056689343	0.0	0.01912892349922425	0.012228701004211208	0.06499456925627393	0.022126497657886685	0.0	0.021463077984817114	0.06420068027210885	0.055007839852224155	0.030196017221420117
CCCAACATACGTCGCG-1_1	0.0	0.0	0.0	0.0	0.0	0.011267495503948706	0.02082208544793579	0.0	0.0	0.006932457891946165	0.0	0.0	0.0	0.025160354190761534	0.03884681514194858	0.05389932222315795	0.0	0.030065864064924216	0.018316571751686255	0.022279049943818047	0.010778848576467624	0.0	0.0273336138579143	0.0	0.0	0.0	0.0	0.0	0.03865561681661912	0.004225932797361369	0.02495070894045492	0.020707654130834724	0.025420694593626926	0.045756397797214125	0.0506663474836062	0.030183359236328738	0.0	0.00943122346978007	0.020611990114397818	0.00776853951457126	0.009428332736603413	0.003968253968253968	0.06256312048628976	0.01806604994939152	0.0	0.020634920634920634	0.0	0.04928674221154407	0.029194469374747987
TAGAGATCATGCAACT-1_1	0.0	0.0	0.0	0.0	0.0	0.014184064430369849	0.012237699312529245	0.0	0.0	0.009059013323405647	0.011373861713997768	0.0	0.0	0.029785051012819228	0.03507167871375093	0.04832759941818696	0.0	0.02480531686358754	0.0282235031417147	0.02623484978477423	0.021274250440917106	0.0	0.039103957734296466	0.0065667885651370375	0.0071845064556434815	0.011230907457322551	0.0	0.0	0.04551891321044547	0.021748093176664606	0.025865629920628755	0.018504257048731442	0.009766479691291722	0.0	0.051557312119285686	0.037389487630258095	0.0	0.02065924408979278	0.020713903538943666	0.001721676324850928	0.024115347893543384	0.010481743717895321	0.07083881171516225	0.014774537265886747	0.0	0.0037760031548851425	0.027494331065759638	0.04192710011383895	0.02648898947724405
GAGAGGTGCATTCTGG-1_1	0.0	0.07785336356764928	0.0	0.0	0.07688492063492064	0.008859175854249746	0.00878234891840334	0.008276643990929705	0.0	0.012381403639399375	0.0	0.0	0.0	0.024557792773512797	0.035221189067342916	0.05355206426143742	0.0017573696145124717	0.022823054660460675	0.023728745102790903	0.02554018623994214	0.014510896951373142	0.0024295432458697765	0.03603572012997639	0.002555935669065314	0.005865611550742746	0.0	0.0	0.0	0.03955910321117694	0.05297876726448155	0.026761438670084674	0.031788816155392974	0.02962764052989617	0.0	0.05253282855906287	0.032098482339252804	0.1649659863945578	0.016520333623645536	0.02184769038701623	0.036155202821869487	0.015973714047022317	0.015190429913461983	0.07530059642904781	0.016724336793540944	0.0	0.0	0.0	0.036094004584242355	0.023050775440832803
CTGGGCCTGCTATATC-1_1	0.0	0.0	0.0	0.0	0.0	0.021885995777621393	0.02425943922542562	0.0373015873015873	0.0	0.01063841788788484	0.01421732714249721	0.0	0.0	0.02482340548892471	0.03584414887397619	0.053670069586752626	0.0	0.027277084079245735	0.02456826666205074	0.02513242888693313	0.006078357268833459	0.02340459993521218	0.02617644996142787	0.0019005675487921566	0.0	0.012899499422410473	0.0	0.003611321071638532	0.03860304202326092	0.014017728303442589	0.0264124863285898	0.01588371197535618	0.008443728368540399	0.010528020732102366	0.056457353391135064	0.040544557398489986	0.0	0.011488909289205878	0.012809243547606309	0.016082976400436717	0.015585839598997493	0.0036674533759081863	0.07270622534728177	0.02021200637117592	0.0	0.021630681258010452	0.0	0.05522109610646243	0.023081125375580443
TTGACATGAACGTGGA-1_1	0.0	0.034958427815570674	0.0	0.0	0.0	0.01176010634138713	0.010959939531368102	0.017535903250188965	0.0	0.007913945014158234	0.0	0.0	0.0	0.02677376171352075	0.03782899465788006	0.055105887685962356	0.0	0.022999276464971952	0.026625238729927933	0.022608392421248402	0.009306500377928949	0.0	0.023832900857937676	0.0022151442465232723	0.0	0.0	0.0	0.0	0.03996198613854144	0.03787878787878788	0.027889676806013324	0.01934924913361571	0.016350399809046425	0.0	0.05156946644112473	0.025745878875894926	0.0	0.01752858005947477	0.026229967642487705	0.016250944822373395	0.020975056689342405	0.009058725531028738	0.06857123801901713	0.017654120471718097	0.0	0.019491274770777875	0.0	0.048866366573693074	0.02240041969624051
CTCGGGCATCGTCGGG-1_2	0.03236446093588951	0.0	0.0	0.0	0.0	0.01591993119086715	0.0006208832739444984	0.0	0.0	0.0008122652045892984	0.003311377461037325	0.0	0.0	0.015876051446906295	0.05344180501166373	0.062217398039759994	0.0	0.020857575486334885	0.011418647187458528	0.019293749504141228	0.014321932476694381	0.05766115970197603	0.043732613320242184	0.0	0.0	0.006460445813545544	0.0	0.0	0.07429675499231951	0.009018759018759018	0.021396450550493898	0.0063962691995037005	0.130823089469706	0.0	0.06369974386087845	0.01597492929756172	0.0	0.008640711186435359	0.005624347117124003	0.014004367178970354	0.01850608664518439	0.013640149937526031	0.12608090855389775	0.0187290602515516	0.0	0.012481514344868383	0.0	0.06324045179641545	0.027562076455821333
GTGGCGGGCCGTAGCT-1_2	0.0	0.062169312169312166	0.0	0.0	0.013180272108843538	0.014614121510673235	0.0057859122484972825	0.006160241874527589	0.0	0.008855947022258323	0.0	0.00038467768059604793	0.0	0.02158444814784459	0.05199414226101824	0.05555035708307471	0.0	0.027111118570235113	0.0149613704684588	0.02093861683539703	0.0061807130259511215	0.05790411402656301	0.047630736143254554	0.0	0.0	0.0	0.0	0.0	0.07279265873015874	0.0	0.024076478516003103	0.005337355067813289	0.11364721327127342	0.0	0.05971550431716227	0.02159715321834102	0.0	0.011439870065673327	0.014509923819715153	0.015159150079785001	0.012445548394796516	0.009266972094960434	0.12109319918443567	0.01890560145626878	0.0	0.01613920930691117	0.0	0.057318371642748216	0.027876415065707608
CAACAGTGCCAAACGG-1_2	0.0	0.0	0.0	0.0	0.0	0.004675893345844085	0.0037612928769391353	0.0	0.0	0.003277264471294322	0.0	0.013382734045999352	0.0	0.019420083963973808	0.054860715771233824	0.05960984424336753	0.0	0.023319086406492422	0.01452574244286349	0.018332475382341708	0.006369677500629882	0.04689018464528669	0.03705846599808308	0.0	0.0	0.001390493304239935	0.0	0.0	0.07620659150757077	0.0	0.027548739270948547	0.004802549950797929	0.09842065481163226	0.0	0.06318926234363861	0.014560880531988077	0.0	0.007555963561895346	0.01672017121455324	0.02750482909213068	0.012393334526793174	0.013431903373594336	0.1266420854055908	0.019042911282159923	0.0	0.008794242334615005	0.0	0.06988514846624261	0.034304097674761426
AGCTTCAATACTTTGA-1_2	0.0	0.0	0.0	0.0	0.0	0.006012979904605521	0.0016646870388366986	0.0	0.0	0.0033280310465811534	0.0	0.0	0.0	0.020427894495593863	0.04566055782696285	0.05942633816479366	0.0	0.02015082348728965	0.013478504209147611	0.02116832629444509	0.003503716301335349	0.0	0.03458634312831662	0.0008126564691387152	0.0	0.0095195310828734	0.0	0.0	0.05387430509838344	0.015615337043908472	0.02523677587765213	0.008449920848842682	0.10825675299359509	0.0	0.06168344755753618	0.023172564906112258	0.0	0.009845114516394794	0.004872735611098372	0.014235323759133283	0.015149480844969566	0.018140589569160998	0.11000685988681187	0.01712841999544916	0.0	0.015034999507049196	0.0	0.044271384692803596	0.023373785460646973
AGACGGGATTGGTATA-1_2	0.0	0.0	0.0	0.0	0.0	0.004918289154742357	0.004175215059568801	0.0	0.0	0.007626267754199524	0.0	0.0	0.0	0.02156775249144727	0.04277433712284576	0.06054348990092751	0.0	0.01927717358873374	0.016040343194105463	0.021947862410491726	0.0013306248425296043	0.0	0.033043457933001376	0.0	0.0	0.000278098660847987	0.0	0.0	0.05494237345475825	0.027107812822098537	0.02533295355481326	0.00011765712574337912	0.10377133309464137	0.0	0.06044212138362686	0.017754167834424656	0.0	0.00793062322968403	0.011388825192998548	0.010498026371042244	0.014664637784938537	0.013640149937526031	0.10963528268450237	0.010141311426531397	0.0	0.01593216996943705	0.0	0.052183345146809286	0.02083089449929111
TACAAATTGCGGAGGT-1_2	0.0	0.015495086923658353	0.0	0.0	0.0	0.0067714442098678555	0.006082856422992477	0.013567649281934996	0.0	0.002871131868999673	0.0	0.0	0.0	0.017594186268885065	0.04280308911392114	0.059446612207468955	0.0	0.020879020467836257	0.014557476934794275	0.018377679251792935	0.0038580246913580245	0.007126660187884677	0.02621151553404867	0.0	0.0	0.0	0.0	0.0	0.052826238022090556	0.015821480107194395	0.026684989747213006	0.007080819749283361	0.12084775430640092	0.0	0.061368492087272256	0.022229865729063162	0.0	0.007707004370375602	0.010522561084358837	0.017573696145124718	0.012893095834825159	0.00660604377805544	0.10464947883915471	0.017375577682053212	0.0	0.006950606329488317	0.0	0.04519805215726345	0.024329808405197644
CCCGCTAGAGGGTTAA-1_2	0.0	0.0	0.0	0.0	0.0	0.013691453592931425	0.0004409171075837742	0.0	0.0	0.004653602734626189	0.0	0.0	0.0	0.016659229510635132	0.043037417841185505	0.05900474204659703	0.0	0.02027762859529777	0.016914484199107974	0.024617658291957955	0.0062988158226253465	0.0	0.02500175327863104	0.0	0.0	0.0	0.0	0.0	0.04910085674054568	0.01922284065141208	0.02586193077919948	0.008578274076926368	0.12851573377889167	0.0	0.060233648341648474	0.019350811485642945	0.0	0.009107564594465238	0.011700935055670209	0.014424288233812043	0.014828738512949038	0.01487806006756444	0.10435698088759313	0.014374377201861136	0.0	0.009099871832791087	0.0	0.04708820830993651	0.025760591043300685
TTCTTCGCAATAGAGC-1_2	0.015048443619872192	0.0	0.0	0.0	0.0	0.009703651575572758	0.007630565453694706	0.0	0.0	0.006441714330840131	0.0	0.0	0.0	0.025048037956815927	0.04209387333406172	0.052706272788803736	0.0	0.02226828231292517	0.01910127918852019	0.02258163911075686	0.003432854623330814	0.0	0.025323187694321715	0.0	0.0	0.0	0.0	0.0	0.05069353010021213	0.031488352916924346	0.02404688538456891	0.004203568219740727	0.12599952261606398	0.0	0.06029732641910955	0.018340170025563284	0.05102040816326531	0.012351999623378762	0.015541797243241865	0.01539010665994793	0.013023630504833513	0.009937988800962562	0.10801653994931305	0.017057803513562286	0.0	0.007088632554471064	0.0	0.040306966268690604	0.024995339117163756
TGCATGGCAGTCTTGC-1_2	0.0	0.0	0.0	0.0	0.0	0.01236218625381187	0.0050480509664183135	0.0	0.0	0.012200900260601753	0.0	0.014799967606090056	0.0	0.024494045721813937	0.040194804323532736	0.06173186071004896	0.0	0.02189625850340136	0.022228569120608378	0.022688652352723025	0.001716427311665407	0.0	0.01866657315847301	0.0	0.0	0.0	0.0	0.0	0.040858614951356884	0.0	0.02468190466326099	0.007690497582680871	0.1339957035445757	0.0	0.05943410534414962	0.018510025733139698	0.0	0.011210366499540993	0.009178577798160463	0.014949189552364156	0.012639485618808927	0.013281503077421444	0.10419882238609729	0.014939309056956116	0.0	0.020457458345657105	0.0	0.041793623177732976	0.026315561278686107
TTGCAGGTCATGAAGT-1_2	0.01937744794887652	0.0	0.0	0.0	0.0	0.010595042614747049	0.0030774214447683835	0.0	0.0	0.007141164923680915	0.0	0.0168245869776482	0.0	0.01917268469190443	0.040986921677659514	0.05722166598566677	0.0	0.02327060210048932	0.01501906954469659	0.02630957454856095	0.006857835726883346	0.0	0.029834958038198096	0.0	0.0	0.0	0.0	0.0	0.04754704301075269	0.022881880024737167	0.025709032933456145	0.004310529243143798	0.1398734932569519	0.0	0.05886258799332675	0.020586511758261358	0.015589569160997732	0.008303321328531413	0.01340161532777905	0.015243134290753338	0.013321995464852607	0.014785506039150353	0.10767640389489129	0.015143312226851524	0.0	0.009237898057773834	0.0	0.037698796252826794	0.023757495349956425
TAATCAGGAATGCTGC-1_2	0.03391053391053391	0.0	0.0	0.0	0.0	0.020298694190319808	0.005749919015225138	0.0	0.0	0.009143624282217032	0.0	0.01720926465824425	0.0	0.022900369429342465	0.03983540443509046	0.05783248650216621	0.0	0.022196488244420574	0.02488561158135858	0.018124906594045267	0.007180650037792895	0.0	0.026153072913014004	0.0023789862765915613	0.0	0.002716809994438027	0.0	0.0	0.04556748774778729	0.0	0.024829870320431963	0.0076370170709793355	0.12462704379997613	0.0	0.058940534187729314	0.016115060256312264	0.0	0.00837001467253568	0.01613416902341461	0.013353489543965735	0.015418009308986753	0.016544032579018	0.10193791802435259	0.010584626007265651	0.006559766763848397	0.015389924085576259	0.0	0.043749750689630836	0.024991003412199807
CCATCATAAGAACAGG-1_2	0.0	0.0	0.0	0.0	0.0	0.008679333802486512	0.004076233668070403	0.0	0.0	0.008489299534075654	0.0	0.00909054097829608	0.0	0.02307339714109651	0.04945342464965699	0.062222596512240845	0.0	0.021991362334407447	0.01566818415237172	0.020477352861404938	0.002708490803728899	0.0	0.045959277181663045	0.0019923190856303984	0.003042713684113101	0.0	0.04069035021415974	0.0	0.061775953661034305	0.0	0.024644913248968246	0.014568091387498396	0.07979273580777341	0.0	0.062890160336643	0.015367695142976041	0.0	0.012312768244552724	0.013108614232209739	0.015369110607205845	0.010744868122687672	0.0085381091211995	0.11153509022656681	0.014048756757605002	0.0	0.016582865030069997	0.0	0.056178447924050086	0.025472266663198104
TCGTATCACCAAGCTA-1_2	0.0	0.0	0.0	0.0	0.0	0.01721010243177731	0.0132455098441493	0.0	0.0	0.007445764375401902	0.0011517834647086348	0.013544703595724003	0.0	0.019646234218810236	0.04002325077678296	0.05822289178547776	0.0	0.021850571368898435	0.014447848689942474	0.02257241383127702	0.0017951625094482237	0.0	0.023195876288659795	0.0	0.0	0.0	0.0	0.0	0.046308678041108914	0.0	0.027401390137349123	0.005444316091216361	0.09251302860325417	0.0	0.06372352405578094	0.016310394320025137	0.0	0.007681503974138675	0.00908303396264873	0.011946754010246073	0.010651629072681704	0.01472765977139155	0.09370700661216867	0.011781183061459878	0.0	0.007729468599033816	0.0	0.04795043863282796	0.02347133882233582
ATTCAGATGAATCCCT-1_2	0.0	0.0	0.0	0.0	0.0	0.01922746109938228	0.011040924306230429	0.0	0.0	0.00021434776232217597	0.0	0.015387107223841918	0.0	0.01956882708460448	0.04752416604849886	0.06442622899687156	0.0	0.024475250626566417	0.0138650880199408	0.03115561385932187	0.007078294280675233	0.0	0.02688944993805082	0.0032833942825685187	0.0	0.0	0.0	0.0	0.06186395929339478	0.0	0.03226576111684478	0.007701193685021178	0.06242789513466205	0.0	0.060958151613010624	0.015427144640627787	0.0	0.012677620067634897	0.017293434227623635	0.01440329218106996	0.012572353502804631	0.008214170021750197	0.10580708473865737	0.012079341540537783	0.0	0.01888001577442571	0.0	0.06190261400004296	0.02674479607011702
AAAGGTCAACGACATG-1_2	0.02834467120181406	0.0835222978080121	0.0	0.0	0.0	0.011236218625381187	0.010689990281827016	0.0	0.0	0.011941426653580172	0.0	0.013180272108843538	0.0	0.021261159528514664	0.03937585177773561	0.05547082045411776	0.0	0.021164331960854516	0.017122200873564013	0.02602543594058182	0.003283257747543462	0.0	0.0168899174790191	0.0011468942104780255	0.0	0.0	0.0	0.0	0.04618409863945578	0.0	0.027043189942281064	0.01161596714157361	0.08397979074670804	0.0	0.06086699419921779	0.016034378795213466	0.02891156462585034	0.01384083044982699	0.01462457642232923	0.01375241454606534	0.012221774674782193	0.025139987967976306	0.10071552430496009	0.011228020620012711	0.0	0.011544907818199744	0.0	0.03819128012052814	0.021266632848167946
CCTCGACCCACTGCCT-1_2	0.0	0.0	0.0	0.0	0.0	0.006153725858159356	0.007891516394917756	0.0	0.0	0.005533556706264596	0.0	0.005709426627793975	0.0	0.018214961129476334	0.0524613621159932	0.061563430201669544	0.0	0.02104405358634682	0.016631758725542803	0.022897143668967453	0.006511400856638952	0.0	0.03310190055403605	0.0	0.0	0.004150087708039191	0.0	0.0	0.06275715931533904	0.013450834879406308	0.025853915972769387	0.002567064561673726	0.08995703544575726	0.0	0.06228640761050789	0.012055508845235973	0.0	0.005464931070467403	0.013497159163290785	0.014802217183169564	0.011106635636710825	0.007091952427229395	0.11030697993483107	0.009796075292862243	0.0	0.011229419303953466	0.0	0.05243188840714454	0.027015777630363808
AGTTATTGAAAGGTAA-1_2	0.0	0.0	0.0	0.0	0.0	0.01054812729689577	0.0058758953316776445	0.0	0.0	0.006244288760280232	0.0	0.006762228701004212	0.0	0.018512447370737675	0.051605031981798076	0.06062614561337297	0.0	0.020599303317818354	0.018348306243617038	0.01889521743061206	0.008007369614512472	0.018626498218334953	0.038618883979708724	0.001959550679616741	0.0	0.0	0.0	0.0	0.06419439415551166	0.030869923727066585	0.025228761071222038	0.004214264322081033	0.08111548713052473	0.0	0.06326324517222409	0.016369843817676883	0.0	0.009358645418951895	0.00675176437616245	0.012786596119929453	0.013534580498866213	0.012633624878522837	0.11485165494769337	0.01610448100808951	0.0	0.014640638864241348	0.0	0.056482223020015404	0.021737056836756374
TCAGTTACGGAATGAT-1_2	0.0	0.0	0.0	0.0	0.0	0.0036906716709672375	0.0	0.0	0.0	0.001195834884534245	0.0	0.007693553611920959	0.0	0.021989697262215908	0.0482650090185412	0.06358823523295914	0.0	0.01941796455424275	0.01632595362148252	0.017716226713088274	0.007818405139833711	0.04454162617427924	0.03373892512331393	0.0	0.0	0.013498481153467676	0.0	0.0	0.06108962402165167	0.012677798392084107	0.02992852025711499	0.0036045864886835237	0.06655527708159287	0.0	0.06226289163999321	0.015856030302258232	0.0	0.00893494652763066	0.013650029300109556	0.016586881666246747	0.016410072801050245	0.02161136563468925	0.11820061357876484	0.015798476253246395	0.0	0.011791383219954649	0.0	0.05378046572711177	0.02457044003069679
GAATCTATACTCGGAC-1_2	0.0	0.0	0.0	0.0	0.0	0.008773164438189068	0.003653313177122701	0.006273620559334845	0.0	0.0031418869371961054	0.0	0.0	0.0	0.025665777243516773	0.042740313933406555	0.05775346972045734	0.0	0.018687902792696026	0.019620570874660296	0.024232041609700567	0.011369362559838751	0.0	0.024540056572457163	0.00940453252591981	0.0	0.0	0.0	0.0	0.052761090995538	0.04272314986600701	0.024430979569641888	0.002823771017841099	0.08364164379201973	0.0	0.05709386994135804	0.021282920159324654	0.015306122448979591	0.011196635516951879	0.014363423271930496	0.01604098429495255	0.01614154433703306	0.007450599287333981	0.10645591569961319	0.00954891760625819	0.0	0.009415360347037365	0.0	0.04528857099899049	0.023222035786908773
TCGGCTAACTTCCCTT-1_2	0.0	0.0	0.0	0.0	0.0	0.0053874423332551415	0.0	0.0	0.0	0.004478740086415993	0.0	0.00261175898931001	0.0	0.023486235190193883	0.05023404120735361	0.06243209495321895	0.0	0.02321652345148586	0.014698839671576858	0.02364900394657456	0.014109347442680775	0.0	0.033183720223484585	0.0058983130824584165	0.0005900319311398028	0.00746587943353442	0.0	0.0	0.06104676413576183	0.005926613069470212	0.02511717030477226	0.003112565781029393	0.08675458487488563	0.0	0.06047779167598057	0.023520769106643906	0.0	0.006904722673383079	0.011573543274987897	0.014655244813974972	0.017044098341090823	0.008561247628303022	0.1155786123973399	0.0199962337876327	0.00510204081632653	0.0139899438036084	0.0	0.05506920855847978	0.021893142215458523
ACGTGGTCGAATGTGC-1_2	0.0	0.0	0.0	0.0	0.0	0.0053639846743295016	0.00334737069430947	0.0	0.0	0.005324849674529845	0.0	0.002409297052154195	0.0	0.018269601459503928	0.048089621872981374	0.055980790604488774	0.0	0.023709758026017425	0.011531160386122218	0.020779019500395766	0.005409108087679517	0.0	0.02915117937209248	0.0	0.0	0.012963676036452317	0.0	0.0	0.06114791346646185	0.025561739847454135	0.029553057402043652	0.00502716809994438	0.08530254206945936	0.0	0.0628251611372429	0.019087535138899506	0.0	0.006855683449850529	0.006337741088944941	0.015977996136726295	0.016003550543024228	0.0077976768938868065	0.11362545018007203	0.01577101428806817	0.0159540006478782	0.017529330572808834	0.0	0.05379887633898846	0.028149564478436372
ATATCGTGCCAGACCC-1_2	0.0	0.0	0.0	0.0	0.0	0.007944327156149816	0.008368426735773675	0.007520786092214664	0.0	0.005127424103969947	0.0	0.013180272108843538	0.0	0.0174044629007337	0.05202433185164739	0.0637925352014564	0.0	0.019515865556749015	0.01375834472890089	0.018637832133124473	0.01412509448223734	0.029802397149335923	0.03056549080113145	0.0	0.0	0.004941599281221923	0.0	0.0	0.06613909004462	0.0008245722531436817	0.022926045531498806	0.0023638386172078894	0.08428810120539444	0.0	0.06305028031565302	0.012951497702701554	0.0	0.0057630895495453085	0.004178450406379781	0.015285126396237508	0.013750895094880058	0.012772455921143967	0.11542331218201567	0.018364208428469427	0.0	0.018594104308390022	0.0	0.06297963479482907	0.02344315674007015
GTAGCTAGTAAGCGCG-1_2	0.0	0.010959939531368102	0.0	0.0	0.0	0.009766205332707795	0.0040672353597523666	0.0	0.0	0.004817183921661534	0.0	0.0	0.0	0.022775910899835168	0.04490342206197779	0.06164868515035542	0.0	0.02190185284640172	0.014820007731676216	0.02186944753491307	0.0077081758629377675	0.02364755425979916	0.030033662949715968	0.0	0.0008098477486232588	0.0028451632225217132	0.0	0.0	0.05786656060273572	0.021387342815914246	0.02561902049201047	0.005936336798870492	0.11416437920197318	0.0	0.06118538458652318	0.01573713130695474	0.0	0.0058160519109604625	0.014401640806135188	0.014340304022843706	0.016439909297052153	0.014230181868665833	0.11169134320394825	0.01488438512659966	0.0	0.015380065069506064	0.0	0.05267276057919785	0.04131926830643028
ACGCTTAGTGTCTCTC-1_2	0.0	0.0	0.0	0.0	0.0	0.004933927594026116	0.0038512759601194977	0.0	0.0	0.007175009307205469	0.0	0.012572886297376093	0.0	0.017874976853749086	0.052958771561597305	0.060974443269589666	0.0	0.017741526435135456	0.017554943945347436	0.016420997474118477	0.008440413202317964	0.05515063168124393	0.039244220024779675	0.0	0.0	0.005583365421640354	0.0	0.0	0.06625566893424037	0.0	0.025154778242636552	0.007840243015445171	0.10444762700401798	0.0	0.06291235518521865	0.022539852395390116	0.0	0.00898398575116321	0.005057453693087722	0.021541950113378686	0.013251133786848073	0.011684946087278448	0.11688103812953753	0.01934106976123783	0.01020408163265306	0.01833776989056492	0.0	0.056526715332050725	0.026241854294298983
TAGTGGAACTCATACA-1_2	0.0	0.0	0.0	0.0	0.0	0.007913050277582297	0.002321563546053342	0.0	0.0	0.0	0.0009538206817118382	0.0	0.0	0.017723198159227994	0.04854294493226989	0.061035265397615564	0.0	0.022878065699964197	0.016285564268116066	0.02244049233471528	0.009471844293272864	0.043407839326206676	0.033353203824485124	0.0017301718375211355	0.0	0.0	0.0	0.0	0.061147342001316655	0.0	0.020709643291791976	0.006385573097163394	0.10617814377212874	0.0	0.061904339145741415	0.025181108648203353	0.0	0.007809005955323306	0.016911258885576704	0.010120097421684723	0.014813820264948084	0.012332824286177055	0.11096914956458774	0.014013448516661567	0.01004211208292841	0.008064675145420487	0.0	0.050916081362630754	0.035446555932761886
ATCATCTGCCCAGTGT-1_2	0.0	0.0	0.0	0.0	0.0	0.010477754320118852	0.0007288629737609329	0.0	0.0	0.0	0.0	0.0	0.0	0.022379768507135116	0.04212406292469087	0.057825208640693015	0.0	0.02009488005728607	0.015570095722767479	0.017967154314939972	0.001385739480977576	0.0	0.028186876125020455	0.0	0.0	0.0	0.0	0.0	0.04904885341233268	0.006390434961863534	0.02530027780552134	0.008278783211397767	0.12137486573576799	0.0	0.06022281514174846	0.018369894774389155	0.0	0.0061397107862752945	0.0047708221865525235	0.01492819349962207	0.012307554600787684	0.01143042250913971	0.10230187313020446	0.008320975449003131	0.0	0.01225475697525387	0.0	0.043321703963497896	0.022810143815333653
GTTATTAAATACGACC-1_2	0.0	0.05895691609977324	0.0	0.0	0.0	0.009985143482680429	0.004220206601158982	0.0	0.0	0.008342640538802586	0.005668934240362812	0.0	0.0	0.024767247371951906	0.04133529996952289	0.05741504916195425	0.0	0.01693314387158372	0.015350839233063879	0.02008804606735561	0.006031116150163769	0.0	0.023306917268625663	0.0	0.0	0.0	0.0	0.0	0.04998948504132836	0.0	0.02802839460961111	0.0025349762546528045	0.11314993833790826	0.0	0.05827574562801117	0.013779544277136572	0.0	0.012638388688808858	0.01459909806619277	0.016313932980599646	0.013157894736842105	0.005044194548567726	0.1029335543741306	0.0129738169777715	0.0	0.008390022675736962	0.0	0.04729379347589284	0.023128818130183876
GCGCTAAGTATGCATG-1_2	0.0	0.0	0.0	0.0	0.0	0.011541168191414496	0.005479969765684051	0.0	0.0	0.002622939723152943	0.0	0.0	0.0	0.018164874160284374	0.04492163165632553	0.059362396953279245	0.0	0.02083892767633369	0.013400610456226595	0.023596419853539462	0.0007716049382716049	0.0	0.024405638544077426	0.002051302216454983	0.0	0.0	0.0	0.0	0.04605837630751225	0.007730364873222016	0.02634960092429214	0.011209515252641937	0.1110514381191073	0.0	0.06072616260051756	0.021928371848115025	0.0	0.011734105406868629	0.010700909577314071	0.022906693541614176	0.009991496598639456	0.019737146559303993	0.10818517883343813	0.012656042809280574	0.031017168772270814	0.016178645371191954	0.0	0.04510599909788002	0.022224823645200592
CCCAAGAATGCACGGT-1_2	0.0	0.0	0.0	0.0	0.0	0.0029478458049886623	0.005812907173451391	0.0	0.0	0.001940411322074435	0.0	0.0	0.0	0.019002692554040804	0.03810549297205498	0.060023642652842886	0.0	0.021566192266380235	0.017976147201883296	0.020823300841899005	0.0010235575711766188	0.0	0.028467400705986863	0.0	0.0	0.0	0.0	0.0	0.04782648946675444	0.0	0.02632370693428722	0.0024173191289094255	0.10756056808688387	0.0	0.06033378938462668	0.019622580617765208	0.0	0.010208004770535664	0.011981196973171291	0.03980851599899219	0.011550453514739229	0.006814290341987135	0.10476571581013358	0.010451239319257115	0.0	0.010164645568372276	0.0	0.04151132712895713	0.022790633142995887
GCTCCGGACGTTGATA-1_2	0.0	0.0	0.0	0.0	0.0	0.010970365157557276	0.006244825972717129	0.0	0.0	0.009950248756218905	0.0	0.016480401684483316	0.0	0.01631317408712704	0.0402446411080634	0.05751589952808267	0.0	0.022315834228428214	0.019297456047728676	0.021862067311329197	0.0	0.0	0.023417958248591532	0.0	0.0	0.0	0.0	0.0	0.048444243288713336	0.0	0.031006203460176893	0.0	0.11864979910092692	0.0	0.060083568889375064	0.023189550476869897	0.0	0.009019293992106646	0.011210476700043314	0.015201142185269169	0.009062835660580021	0.01939006895275117	0.08818956153890127	0.012071495264772575	0.0	0.013516711032238983	0.0	0.03996330151365914	0.028145228773472423
ATGTTTGTAAGATCAT-1_2	0.0	0.02758881330309902	0.0	0.0	0.0	0.017069356478223472	0.005893891948313717	0.011942554799697656	0.0	0.0	0.0	0.017168772270813086	0.0	0.020001396363989593	0.04016173953379605	0.05838092534889548	0.0	0.02293027956796754	0.011917744196915407	0.020113876849899168	0.004944570420760897	0.0	0.018012015802884727	0.0	0.0	0.0014118855089205495	0.0	0.0	0.047561329639382637	0.01473922902494331	0.025987085064223262	0.007391006717152269	0.11837132513824243	0.0	0.060963171876378924	0.014650054778465694	0.12698412698412698	0.007008685827272086	0.008904685469693495	0.008650373729738809	0.02032611290130087	0.010921375352862233	0.10535547552354275	0.009031063405754458	0.0	0.011456176673567978	0.0	0.03955366539940288	0.03234652688353863
TGACCCAGCATTCCCG-1_2	0.0016491445062873633	0.0	0.0	0.0	0.0	0.010032058800531707	0.0071896483461109315	0.0	0.0	0.00156812310330434	0.0	0.01739148040168448	0.0	0.0207663609843759	0.04146707992861839	0.05614922111286819	0.0	0.022395087420933286	0.01905223497371807	0.01647911673484148	0.004794973544973545	0.0	0.021910138625897094	0.003244072195352129	0.0	0.0	0.0	0.0	0.04760933271157926	0.0	0.028882896279773463	0.008642450690968211	0.11726737478617177	0.0	0.05891675399282684	0.01632313349809337	0.0	0.00930568305753674	0.010758235878621111	0.012618627697992777	0.013601712614870509	0.019228099403026517	0.09639951218582671	0.014539148992930505	0.0	0.012087153702060534	0.0	0.04222013568620953	0.025420238203630718
TGGTCGTTTGATAGAT-1_2	0.0	0.0	0.0	0.0	0.0	0.009985143482680429	0.0	0.0	0.0	0.0019629742444241378	0.0	0.017047295108519597	0.0	0.02166489085594077	0.04018138672769756	0.06224027131867572	0.0	0.020282290547798065	0.017396271485693515	0.021679406777628328	0.0028659611992945325	0.0	0.025761507352081728	0.0	0.0	0.0	0.0	0.0	0.0473287433252871	0.0	0.029583267057049393	0.0062465237667394	0.10564108684409436	0.0	0.06124959111275987	0.01595794372680408	0.0	0.00792081538497752	0.00969451450992382	0.013038548752834467	0.012162101682778375	0.01571104632329122	0.09920539644429201	0.013566210798044709	0.0	0.012363206152026027	0.0	0.045481882423695684	0.023085461080544392
TGTAATGCCTTCGGAC-1_2	0.034735106163677594	0.0	0.0	0.0	0.0	0.0076237391508327465	0.007270633120973257	0.0	0.0	0.003564941731253032	0.0	0.014334305150631681	0.0	0.020432447856429496	0.04173878624428075	0.056621762261377113	0.0	0.019392790010741137	0.012004292811272091	0.023982959063744837	0.006590136054421769	0.0	0.019923089510718375	0.0006291533954622311	0.0	0.0	0.0	0.0	0.045410906298003074	0.00468975468975469	0.026829256262954702	0.009016814272878962	0.0785097664796913	0.0	0.06081388509726893	0.011087331312050414	0.0	0.005133425919387363	0.01185380519248898	0.015894011925757956	0.014716851652941879	0.01982970058771808	0.08715009813449189	0.011416331238377705	0.0	0.008370304643596569	0.0	0.038665353376352796	0.024787225278894223
TGCTCACACAACAACC-1_2	0.0	0.0	0.0	0.0	0.0	0.006075533661740558	0.006172839506172839	0.0	0.0	0.002944461366636207	0.0	0.0	0.0	0.018621728030792862	0.04396083595455652	0.05901513899155872	0.0	0.029985678481919083	0.021790056141201178	0.02495622604886815	0.005157155454774502	0.0	0.022418589428898707	0.006540573840326111	0.0	0.0	0.0	0.0	0.053509138870602005	0.0	0.02592974837206951	0.009412570059470328	0.07117993396188885	0.0	0.05893366435364637	0.02185193677970564	0.0	0.007277420772230461	0.014994012586307932	0.015264130343495422	0.017144796515097267	0.010574297746309408	0.10097848663274833	0.011757644234164253	0.0	0.015527950310559006	0.0	0.05125360924703666	0.03113903305107894
TTGTAACTTCATAGCG-1_2	0.0	0.0	0.0	0.0	0.0	0.012190163421690514	0.0048950797250116975	0.010959939531368102	0.0	0.005584323281551427	0.0023395601626894145	0.015123906705539359	0.0	0.020635831307087762	0.054171147185275915	0.057053235477287356	0.0	0.021338688984365677	0.013138079659344654	0.02318773997258247	0.004086356764928194	0.0	0.03692989223180681	0.0029622639036346716	0.0	0.00010696102340307191	0.0	0.0	0.06436411930363543	0.0	0.025699168556311415	0.01363753048389167	0.05907626208378088	0.0	0.06599162620070168	0.015856030302258232	0.0	0.00810520286545991	0.01459909806619277	0.015411102712690014	0.013351831960854517	0.017550557638021196	0.11950494483507688	0.020412086403188725	0.015063168124392614	0.022123632061520262	0.0	0.053195928800027	0.031175886543272503
CGGCTGCAAGATTAAG-1_2	0.0	0.0	0.0	0.0	0.05335884353741496	0.004558605051215889	0.0041572184429327285	0.0	0.0	0.005894563463859839	0.0006298815822625346	0.0	0.0	0.017990328661585116	0.05112679053024422	0.05760219417126471	0.0	0.02571905955364602	0.015316219787321205	0.021648040827396867	0.012613378684807256	0.04405571752510528	0.047934637772634826	0.0	0.0	0.0	0.0	0.0	0.07354642125667471	0.023088023088023088	0.020601751666771476	0.006931074316519061	0.12152404821577754	0.0	0.06412355977891818	0.011524709759059679	0.0	0.013430862541094869	0.01677112792682616	0.01492819349962207	0.013806838524883638	0.014334305150631681	0.13085424646048896	0.03210696043123132	0.0	0.015991324065858226	0.0	0.05627970628937186	0.030779169539071206
TTAATGCGAGGTAACT-1_2	0.0	0.0	0.0	0.0	0.02522675736961451	0.008468214872155759	0.012381672245617825	0.0	0.0	0.004490021547590844	0.0	0.014901198574667962	0.0	0.015662043487631554	0.05724569343093676	0.05979906864167033	0.0	0.025073845327604725	0.012843814370531928	0.01976885139735308	0.010172587553539935	0.05693229672821509	0.042739088762652824	0.0	0.0	0.001946690625935909	0.0	0.0	0.0760362948943018	0.0017522160379303236	0.024810758089714044	0.0008770803919051897	0.1010661574571349	0.0	0.0631538562756727	0.01746116673885534	0.0	0.006204442561338261	0.013923921628576525	0.014634248761232888	0.017913086287146437	0.015410245730945439	0.13080375007145714	0.0173638082684054	0.0	0.014847678201715469	0.0	0.0624119742619646	0.03396808054005541
AATAAGTCCTCGAGAC-1_2	0.0	0.0	0.0	0.0	0.0	0.0026663538978809916	0.00517402728287082	0.0	0.0	0.004986405839284304	0.0	0.014921444768383543	0.0	0.016431561468853495	0.0548324429800097	0.059855212144463474	0.0	0.02329111469149063	0.017168360134554247	0.019795604707844625	0.006487780297304107	0.04964366699060577	0.04274493302475629	0.0	0.0	0.006567406836948616	0.0	0.0	0.07453162716699584	0.0	0.022078325620623455	0.006952466521199675	0.09588455265146995	0.0	0.06330578529866075	0.016004654046387595	0.0	0.008109126003342513	0.008318683278554867	0.013122532963802806	0.014011964434896766	0.016312647507982784	0.1294203395643972	0.020682782917088405	0.0	0.014640638864241348	0.0	0.06786765224808913	0.030048603252645863
ACCAGCCCGGTCTTTG-1_2	0.0	0.0	0.0	0.0	0.0	0.009171944639924936	0.0031134146780405283	0.0	0.0	0.0036100675759524374	0.0	0.01731049562682216	0.0	0.01818915875140775	0.056478973668926576	0.06154731493697892	0.0	0.02186548961689939	0.01506811375949871	0.0213251560456024	0.008889203829680021	0.04251700680272109	0.02567968768263319	0.0023789862765915613	0.0	0.007144996363325204	0.0	0.0	0.06511445303928023	0.0	0.024618402735391783	0.0011337868480725624	0.10411942554799698	0.0	0.06268432953854268	0.01682420783544379	0.0	0.0056061640342411475	0.004968279446610105	0.014718232972201227	0.01776390380713689	0.008757924938682956	0.11465824425008099	0.010996555484939073	0.0	0.009188602977422853	0.0	0.056061847382164416	0.027002770515471963
CTACGAACTAGGTCGA-1_2	0.0	0.0	0.0	0.0	0.0	0.008593322386425834	0.016628873771730914	0.0	0.0	0.001782470865626516	0.0	0.014799967606090056	0.0	0.016876273043800297	0.050635131482855186	0.05981050528112819	0.0	0.021711645184389547	0.015489317016034574	0.02015354555166249	0.007550705467372134	0.020003239390994493	0.04308390022675737	0.0	0.0	0.006588799041629231	0.0	0.0	0.06269258375393168	0.0	0.025819390652762828	0.004930903178881616	0.08798782670963122	0.0	0.06304023978891642	0.012497133684934648	0.0	0.005649318550949791	0.005433259446100538	0.014949189552364156	0.01180406373075546	0.016833263917812022	0.11735646639608224	0.013330822525088467	0.0	0.01292517006802721	0.0	0.05235057487135585	0.024967157034898088
ACATCTCAACGCGTAA-1_2	0.0	0.0	0.0	0.0	0.0	0.0029400265853467824	0.007774538386783284	0.0	0.0	0.009256438893965546	0.0	0.009070294784580499	0.0	0.018313617280915042	0.04411082550799976	0.05579260590068214	0.0	0.020638463718820863	0.01899742085129217	0.019630472205155455	0.009534832451499118	0.007774538386783284	0.034504523458868085	0.0	0.0	0.0040859110939973475	0.0	0.0	0.058614037012654524	0.0	0.020942689201836253	0.005048560304624995	0.08399968174404264	0.0	0.058401780660994294	0.014399517609790483	0.0	0.008040471090396944	0.0063759586231496345	0.013017552700092383	0.01568653777300394	0.014542551714563376	0.11375121477162294	0.01285612284129338	0.0	0.014522330671398994	0.0	0.04269420894203419	0.027672636932402024
CACTACTCAGTTCTGT-1_2	0.0	0.0	0.0	0.0	0.0	0.005786222534991008	0.003995248893208077	0.0	0.0	0.002442436344355321	0.0	0.00923226433430515	0.0	0.0167381544317861	0.045906387350657364	0.059768917501281424	0.0	0.01864408043919322	0.018169439107279892	0.01945334683914249	0.007511337868480726	0.036524133462908975	0.02720504009163803	0.0	0.0	0.0007059427544602747	0.0	0.0	0.057611115682832274	0.0	0.02513196687048936	0.006706456167372609	0.08654572940287227	0.0	0.059794771633503864	0.015006751764376162	0.0	0.007769774576497266	0.011974827384137176	0.013584446124128664	0.014631071726936389	0.015549076773566569	0.110932944606414	0.016186866903624194	0.0	0.013230799566203292	0.0	0.04196392133759232	0.019688436241290654
TAGAAACCACTAAGTA-1_2	0.0	0.013038548752834467	0.0	0.0	0.0	0.02135428884197357	0.014568261166900623	0.00963718820861678	0.0	0.0006656062093162306	0.0	0.013645934564301911	0.0	0.021147325507623844	0.05782600445080822	0.06423076643159174	0.0	0.021772250566893425	0.01632306866767063	0.029239523311358716	0.009015180146132527	0.052478134110787174	0.03590130210159665	0.0	0.0	0.0	0.0	0.0	0.07083481914271085	0.004432075860647289	0.022883505405062152	0.0038612929448508964	0.07535704340215618	0.0	0.06360567997881977	0.00885372875742057	0.0	0.007597156509662689	0.012758286835333385	0.019253380364491476	0.01639515455304929	0.01129159146651858	0.12047962041959641	0.019168451694403253	0.0	0.022133491077590457	0.0	0.06752552171071406	0.02965838980589049
ACTGATTTAGTGATTC-1_2	0.0	0.0	0.0	0.0	0.0	0.0058018609742747675	0.0	0.000491307634164777	0.0	0.004332081091142925	0.0	0.015873015873015872	0.0	0.015945869646385998	0.052413442130867564	0.06128115314595959	0.0	0.023560575546007878	0.013567937777316186	0.0260032952698302	0.011873267825648778	0.05142533203757694	0.04750800663908175	0.0	0.0	0.008171822187994695	0.0	0.0	0.06794434843830005	0.0	0.02180150653699943	0.006759936679074145	0.10167283287584039	0.0	0.06391825742959345	0.014412256787858714	0.0	0.005341352227165376	0.007242222731789345	0.016565885613504663	0.01673827425707125	0.012922856217316859	0.12117990053164122	0.016995033307440625	0.0	0.016799763383614316	0.0	0.058039453941251734	0.029725593232831693
TCGTATTTCGTCCGGA-1_2	0.0	0.0	0.0	0.0	0.0	0.006677613574165298	0.006937695713205917	0.0	0.0	0.0042305479405692625	0.0	0.015083414318108196	0.0	0.016128004079811308	0.05707845268284829	0.06197462937490448	0.0	0.019952224310776943	0.015489317016034574	0.021074228443750703	0.010889077853363568	0.06559766763848396	0.04872361315660285	0.0	0.0	0.001946690625935909	0.0	0.0	0.07598829182210519	0.0	0.02183726490414908	0.004513755187609635	0.0772665791462784	0.0	0.06345348673144392	0.01777964619056112	0.0	0.007173457618341454	0.002127442737394583	0.004325186864869404	0.016973236663086286	0.008283585543060763	0.12630099658911184	0.019541149793250633	0.0	0.020279996056393572	0.0	0.06447703122746617	0.027598929948014897
CGGAAATTTCACATCC-1_2	0.032570603999175426	0.0	0.0	0.0	0.0	0.005277973258268825	0.005794910556815319	0.0	0.0	0.0033280310465811534	0.0	0.015387107223841918	0.0	0.018410755645408543	0.05680243356852462	0.06495075487018895	0.0	0.022057562059911683	0.021054392919169364	0.019112934026336327	0.012007117661879566	0.05547457078069323	0.03827407251560418	0.0	0.0	0.0	0.0	0.0	0.07402473758320532	0.0	0.028781169890468424	0.0	0.08673469387755102	0.0	0.06389659102979342	0.011724290215461964	0.0	0.008830983373741653	0.00969451450992382	0.015138154027042916	0.017827306361140948	0.0058309037900874635	0.12269383944053812	0.013864369277122614	0.0	0.011367445528936213	0.0	0.06949545718151942	0.028862787945005918
ATCCACGCTAAATGTT-1_2	0.004019789734075448	0.0	0.0	0.0	0.0	0.011595902728907655	0.0	0.0	0.0	0.004619758351101635	0.0	0.00949546485260771	0.0	0.017021980590540546	0.04739430288880838	0.05618145164224944	0.0	0.02543001849862752	0.010414683260920992	0.02241558408011971	0.010330057949105569	0.022108843537414966	0.03405451527690114	0.0	0.0	0.0	0.0	0.0	0.05835630623217029	0.013502370645227788	0.023522840348755052	0.006995250930560903	0.0910609857978279	0.0	0.060680451781427246	0.011630869576294937	0.0	0.006598717918539965	0.01023592957782364	0.02105904090031074	0.016029657477025897	0.01295756397797214	0.11064425770308123	0.011702720303807798	0.0	0.008951986591738145	0.0	0.053175983970493924	0.032335687621128754
TAGGAACAGCCTCCAG-1_2	0.0	0.0	0.0	0.0	0.0	0.01141606067714442	0.003887269193391642	0.007142857142857143	0.0	0.0049130763416477706	0.0	0.016095724003887268	0.0	0.020128890467387313	0.04370254723472934	0.05851400624440514	0.0	0.022193691072920397	0.01719720967267314	0.02166003369072066	0.009660808767951626	0.008746355685131196	0.024236154943076887	0.0	0.0	0.0	0.0	0.0	0.049770613890717574	0.0	0.029744179709222822	0.007562144354597185	0.0813342881012054	0.0	0.062261570518054185	0.015142636330437293	0.0	0.010821975849163194	0.009382404647252159	0.015306122448979591	0.01300125313283208	0.01254107085010875	0.09767621334247985	0.013138588768840869	0.0	0.01766735679779158	0.0	0.04412409979779011	0.028212432200413626
ATGGGAACGGAAGCGG-1_2	0.001443001443001443	0.0	0.0	0.0	0.0	0.008194542184689967	0.0014307310225677573	0.0	0.0	0.0015737638338917657	0.0	0.0061750890832523485	0.0	0.01935178355143932	0.04097781688048564	0.05488183352203788	0.0	0.022492988423439553	0.012047567118450434	0.01962032439772763	0.00313366087175611	0.0	0.022576384505692312	0.003421021587825882	0.0	0.0	0.0	0.0	0.051809601528783555	0.020975056689342405	0.026000648582797267	0.007273349591408891	0.10867446393762183	0.0	0.06114865739661825	0.018076893678819844	0.0	0.008148357382168554	0.0075734413615633515	0.016355925086083817	0.014019423558897242	0.016983664213984912	0.10333943101049944	0.012240190193724548	0.0	0.005047816227940451	0.0	0.0433048275692776	0.026426121755266797
CACACGTTTCAATGGG-1_2	0.0	0.10695389266817838	0.0	0.0	0.0	0.01087653452185472	0.004823093258467408	0.001889644746787604	0.0	0.0023070588102571043	0.0	0.016055231616456105	0.0	0.023190266735877752	0.041651092671500835	0.05697109961208998	0.0	0.022175975653419264	0.013833353528010017	0.02240359121679591	0.008267195767195767	0.0	0.02017439278116745	0.0	0.0	0.0	0.0	0.0	0.048121936946821736	0.002886002886002886	0.026254039770702554	0.005444316091216361	0.08067788518916338	0.0	0.06416557145657921	0.015138389937747883	0.0	0.007846275765208044	0.0063759586231496345	0.007348618459729571	0.017860872419143095	0.01967930029154519	0.10205891880561749	0.011094633932004175	0.0	0.011485753721778567	0.0	0.046440768458939734	0.030653434095116696
CTTCCTGCATATTTAC-1_2	0.0	0.0	0.0	0.0	0.0	0.008601141606067715	0.008044487636324371	0.018594104308390022	0.0	0.009284642546902675	0.0	0.01473922902494331	0.0	0.019787388404714855	0.03908449826817174	0.05565380668544355	0.0	0.018670187373194893	0.015362379048311437	0.01919965165344684	0.0024407911312673215	0.003401360544217687	0.021208827173481076	0.0	0.00591188856494979	0.0037650280237881317	0.0	0.0	0.04785506272401434	0.0	0.024755887491846477	0.008653146793308518	0.085093686597446	0.0	0.05929908668198111	0.0159664365121829	0.0	0.017171574512157804	0.01185380519248898	0.0254472159234064	0.008488483112543263	0.009174418066546347	0.10362335410354619	0.011730182268986027	0.016763848396501458	0.001981662230109435	0.0	0.034183903602036214	0.021375025472266662
TTATAGTCCAAGGTGC-1_2	0.0	0.0	0.0	0.0	0.0	0.01234654781452811	0.008746355685131196	0.0	0.0	0.004298236707618371	0.0028974552784076595	0.013807904114026564	0.0	0.020956084352527268	0.05271294203790279	0.06117926308533501	0.0	0.02047156581931018	0.016724077247523266	0.01702986591978804	0.005393361048122953	0.014415289925494007	0.033341515300278186	0.0007864417443277889	0.0	0.0	0.0	0.0	0.07204632525053031	0.0	0.027768838185990366	0.0042998331408034916	0.052989616899391336	0.0	0.06351029497482205	0.012943004917322734	0.0	0.008089510313929493	0.013102244643175623	0.017363735617703872	0.013079573934837092	0.009185987320098107	0.12593513595914557	0.018140589569160998	0.0	0.017322291235334714	0.0	0.059967965535334566	0.029656221953408515
AAACGCCCGAGATCGG-1_2	0.0	0.0	0.0	0.0	0.0	0.011509891312846977	0.0051380340495986755	0.008125472411186697	0.0	0.003649552690064417	0.0	0.01567055393586006	0.0	0.016338976465195627	0.05269808684251384	0.06229537512697269	0.0	0.02112983351235231	0.014395919521328463	0.023380548313711162	0.009188397581254724	0.014658244250080985	0.04644435093625079	0.0	0.0	0.0	0.0	0.0	0.06505330626874406	0.0	0.029121490901961655	0.00278098660847987	0.079812626805108	0.0	0.0629794681797212	0.013380383364332	0.03458049886621315	0.005470815777291309	0.0020573772580193125	0.014340304022843706	0.015388172812984843	0.014901198574667962	0.12142476038034261	0.018831061836499307	0.0	0.013063196293009957	0.0	0.06271268092261713	0.028071521789085296
CCTCGTTACGCCTGTT-1_2	0.0	0.0	0.0	0.0	0.0	0.008780983657830949	0.004751106791923119	0.0	0.0	0.007011428120170125	0.0	0.005344995140913508	0.0	0.018727973116957626	0.05832820589492489	0.06923949466688709	0.0	0.0215578007518797	0.023578727504572652	0.024134253647214242	0.01370779793398841	0.05766115970197603	0.03458049886621315	0.0023920936389970246	0.0	0.0	0.0	0.0	0.0739761630458635	0.0	0.02473924135541474	0.006021905617592949	0.03135815729800692	0.0	0.06489166007426819	0.023350913399067492	0.0	0.008352360552063964	0.013331549848403781	0.016502897455278408	0.017674394319131162	0.01501689111018557	0.12592751386268794	0.021898955660695652	0.0	0.011042097998619738	0.0	0.06095446748839364	0.023868055826537116
CCCTGGTATGGGCGGC-1_2	0.0	0.0	0.0	0.0	0.0	0.004284932363750098	0.005794910556815319	0.0	0.0	0.003739804379463228	0.0	0.011175898931000973	0.0	0.021948717014695213	0.05429382234719754	0.06429002901787338	0.0	0.02437828201456021	0.016960643460098204	0.01845240401557965	0.013770786092214663	0.02810171687722708	0.03474413820511022	0.0	0.0	0.00834295982543961	0.0	0.0	0.06693399806159023	0.007627293341579056	0.027283017611612344	0.006300004278440936	0.11442296216732308	0.0	0.063367878029795	0.01583479833881118	0.0	0.01089455389999137	0.0120257840964101	0.01675485008818342	0.01713733739109679	0.018568651950576148	0.12161245450561177	0.01481769178259539	0.0012147716229348883	0.00862663906142167	0.0	0.0558056330335472	0.030417138174581495
CCGCTGGTGCCATTCA-1_2	0.0	0.0	0.0	0.0	0.0	0.004668074126202205	0.00911528632617068	0.0	0.0	0.0005640730587425683	0.0	0.016298185941043083	0.0	0.017298217814568934	0.06162749687082497	0.0622475491801489	0.0	0.01899279448621554	0.017500129822921536	0.023596419853539462	0.010511148904006047	0.05563654033041788	0.035498048016457444	0.0	0.0	0.010460788088820434	0.0	0.0	0.0734972752541877	0.0	0.026201635267121166	0.005166217430368374	0.09019572741377253	0.0	0.06365561838811498	0.014306096970623456	0.0	0.003934907296251834	0.005490585747407577	0.01492819349962207	0.017730337749134743	0.02094034892868712	0.12467463175746489	0.016622335208593242	0.0	0.02002366163856847	0.0	0.0673567577685111	0.03467480044917903
GTTAGAGTGTGCCGCT-1_2	0.0	0.0	0.0	0.0	0.0	0.0035968410352646804	0.005057049274736349	0.0	0.0	0.002910616983111653	0.0	0.014071104632329122	0.0	0.016610660328388382	0.05375807691349293	0.06125308139456302	0.0	0.02169206498388829	0.01763860760589223	0.02479755124181487	0.007369614512471655	0.03417557499190152	0.03412464642214274	0.0003735598285556997	0.0	0.0	0.0	0.0	0.06786834357398873	0.0	0.025310758706237616	0.0019146023189149874	0.11526832955404384	0.0	0.06012188142560683	0.0203996704799273	0.0	0.004786228216776907	0.01050345231725649	0.014823213235911648	0.014097744360902255	0.013061687259937988	0.12257760246955925	0.011820414440285918	0.0	0.021965887804397122	0.0	0.061697028834086634	0.022389580433830637
TCGGAATGACCATCAA-1_2	0.0	0.0	0.0	0.0	0.0	0.00662287903667214	0.00773854515351114	0.0	0.0	0.002747035796076308	0.0	0.0159540006478782	0.0	0.018054075713283976	0.05599833621811644	0.05967950377461087	0.0	0.0202375358037952	0.011966788411717529	0.01947271992605016	0.012684240362811792	0.051587301587301584	0.03929681838371087	0.001710510793912941	0.0	0.0	0.0	0.0	0.07374300526662278	0.01937744794887652	0.026515445765037934	0.003219526804432465	0.09695866650753869	0.0	0.06172678035713625	0.014327328934070507	0.0	0.006665411262544233	0.008821880812249994	0.011841773746535651	0.017383488483112542	0.011349437734277384	0.12395148535604718	0.02045524091989737	0.0	0.01795326826382727	0.0	0.062177238960536854	0.026616892773680536
GATGTGTTGTCACAAG-1_2	0.0	0.01417233560090703	0.0	0.0	0.0	0.006521229181327704	0.0018716481301515315	0.013529856386999245	0.0	0.0027583172572511593	0.0	0.01500242954324587	0.0	0.019037601653780656	0.05446250069483979	0.056993972891005704	0.0	0.02118670933285595	0.013293867165186685	0.019733795335329683	0.0065980095742000505	0.042031098153547136	0.04066437571592211	0.0003211303789338471	0.0	0.002567064561673726	0.0	0.0	0.07236463133640553	0.003401360544217687	0.02304441805723558	0.0063748769948230866	0.08897243107769423	0.0	0.06230569599081767	0.014081038158084707	0.0	0.008732904926676553	0.0153507095722184	0.012450659276056101	0.014321518080916577	0.009556203433754453	0.1195582995102803	0.018505441392243173	0.0	0.01681948141575471	0.0	0.05789370326389464	0.0321297416353412
ACCCTTTAGTTCTCCA-1_2	0.0	0.0	0.0	0.0	0.0	0.013918210962545937	0.017312745203901667	0.0	0.0	0.0046423212734513376	0.0	0.012876579203109815	0.0	0.016155324244825107	0.05218438460196702	0.06040884946367359	0.0	0.02288925438596491	0.012760150709987133	0.02075411124580019	0.0063618039808516	0.058713961775186264	0.04256376089954882	0.0	0.0	0.0	0.0	0.0	0.07369385926413576	0.0	0.022605453274295036	0.00651392632524708	0.0944921828380475	0.0	0.06249937246707896	0.020641714863223692	0.0	0.006865491294557038	0.00987923259191317	0.007348618459729571	0.012102428690774556	0.01102549863482808	0.12611901903618591	0.01546108639534245	0.0	0.010657596371882086	0.0	0.06260221725135702	0.03041930602706347
ACCACAACTCAGAACA-1_2	0.0	0.0	0.0	0.0	0.034013605442176874	0.013198842755493002	0.0021236007630565453	0.0	0.0	0.005166909218081926	0.0	0.009333495302883058	0.0	0.015478391267261032	0.04643398638689063	0.05904944890993231	0.0	0.02221513605442177	0.015913405226382325	0.019332495677956564	0.0030234315948601664	0.03717201166180758	0.046935268952942	0.0	0.0	0.0	0.0	0.0	0.06083703642747421	0.0	0.025153545195493458	0.006535318529927695	0.08941003301905558	0.0	0.062072650080773395	0.018709606189541983	0.0	0.008756443753972177	0.008847359168386455	0.014949189552364156	0.014716851652941879	0.018071174047850434	0.11570247146477639	0.01536300794827735	0.0	0.012520950409149167	0.0	0.05056474551931733	0.02622451147444319
TATGATAAATCTAACG-1_2	0.01412079983508555	0.0	0.0	0.0	0.0	0.011650637266400813	0.0006208832739444984	0.0058956916099773245	0.0	0.010266129669114743	0.0	0.0014577259475218659	0.0	0.01714643912004784	0.04364552245242983	0.05357441769310506	0.0	0.025198785654612723	0.018830093530202582	0.020309452774871815	0.0032360166288737716	0.0	0.04380274446548379	0.0	0.0	0.0	0.0	0.0	0.06312861165971766	0.008091115233972377	0.021138127174016245	0.005444316091216361	0.1082468074949278	0.0	0.05948404375344483	0.01683270062082261	0.0	0.006879222277146152	0.015089556421819665	0.014088351389938691	0.01437000238691968	0.018267851358230367	0.11936298328855352	0.016736106207188756	0.0	0.00779848171152519	0.0	0.04463959693033731	0.025426741761076642
GATCCTCTTGCGCTTA-1_2	0.0	0.0	0.0	0.0	0.0	0.011103291891469231	0.007288629737609329	0.0	0.0	0.007101679809568935	0.0	0.004494655004859086	0.0	0.01845780704071008	0.04834168099474222	0.059736167124652094	0.0	0.021562462704379996	0.01879258913064802	0.02065632328331387	0.00551933736457546	0.0	0.04111438389788905	0.0	0.0	0.0	0.0	0.0	0.06586364384463463	0.0031436817151102867	0.026405704569302798	0.0	0.10048931853443131	0.0	0.06208269060751	0.01546111578214307	0.0	0.007506924338362796	0.005719890952635736	0.012786596119929453	0.015358336316982933	0.007762969133231524	0.12146191810057357	0.015084465158612465	0.0	0.011051957014689934	0.0	0.0493941374474914	0.02501268193701955
GAAATACCTGCTGGCT-1_2	0.0	0.0	0.0	0.0	0.0	0.008249276722183126	0.003527336860670194	0.0	0.0	0.002820365293712842	0.0	0.006782474894719792	0.0	0.018694581804162985	0.05356016737492405	0.05918980766691515	0.0	0.020776457512829694	0.012739956033303907	0.02116371365470517	0.009125409423028471	0.05668934240362812	0.03477920377773103	0.004135372838923623	0.0	0.008086253369272238	0.0	0.0	0.06899927309633531	0.01004947433518862	0.025654162335588575	0.0080327728575707	0.0829554043839758	0.0	0.06383053493284209	0.013461064825430797	0.0	0.008648557462200567	0.010522561084358837	0.015201142185269169	0.014720581214942118	0.007300198991161091	0.12017283103717677	0.021306561840422445	0.0	0.014354727398205659	0.0	0.057048349335223486	0.02935705831089606
ATTCTGAGTATGAACT-1_2	0.02937538651824366	0.0	0.0	0.0	0.0	0.024325592305887874	0.008008494403052227	0.0	0.0	0.005657652779187961	0.0	0.010386297376093295	0.0	0.018187640964462536	0.0450548492149748	0.060956248615906705	0.0	0.020574128774316743	0.022147790413875473	0.022492153899802393	0.0013384983623078862	0.03579527048914804	0.0300628842602333	0.0	0.0	0.0003636674795704445	0.0	0.0	0.045625205727452274	0.010719439290867862	0.022989547459368015	0.007647713173319642	0.09901738473167045	0.0	0.06125196913225012	0.012301799621221772	0.0	0.011133865310830214	0.0179367627200693	0.015180146132527085	0.010364452798663324	0.006212689157295571	0.10848815716762895	0.01718726706368822	0.0	0.015251897860593513	0.0	0.046184554110322525	0.027432005306902877
GGATTAAGCTAAGGTC-1_2	0.0	0.0	0.0	0.0	0.0	0.007006020799124248	0.0009178274484396933	0.0	0.0	0.006159677801468846	0.0	0.0	0.0	0.020186566371305326	0.04613975767821921	0.06475113352692445	0.0	0.02160908222938298	0.01414204358588219	0.020695069457129203	0.007605820105820105	0.0	0.023078991046590457	0.0	0.0	0.01615111453386386	0.0	0.0	0.05048208799648892	0.015203050917336631	0.02784590363243358	0.007348222307791041	0.09409436289135538	0.0	0.06306956869596281	0.0128878018123604	0.0	0.0054943546045869325	0.007038395882697649	0.016145964558662972	0.013004982694832318	0.019482622981165255	0.10874635568513119	0.012659965947163178	0.03498542274052478	0.012550527457359755	0.0	0.049917305668320554	0.030330424075302523
AGTACGTGGCCTGTCT-1_2	0.0	0.0	0.0	0.0	0.0	0.016482915005082494	0.0017276751970629522	0.0	0.0	0.004597195428751932	0.0	0.01488095238095238	0.0	0.02254824285805353	0.04345671771103482	0.057762826970922866	0.0	0.0214421843298723	0.02166600312728993	0.021460767653956075	0.006605883093978332	0.0	0.022932884494003786	0.0	0.0	0.007316134000770119	0.0	0.0	0.04760076073440129	0.016182230467944755	0.026436530747880084	0.006717152269712917	0.09415403588335919	0.0	0.06208084103679536	0.010709402362692893	0.10657596371882086	0.009352760712127988	0.0038727101327422353	0.024124464600655076	0.017842224609141904	0.027234022860845017	0.10281922292726614	0.00846613155065948	0.01060900550696469	0.013339248742975452	0.0	0.04628274404033152	0.03625516490853831
TCAGGGTGCACGAAAC-1_2	0.0	0.0	0.0	0.0	0.016581632653061226	0.008335288138243803	0.008467408127272072	0.0035147392290249433	0.0	0.0009194390857503864	0.0	0.0	0.0	0.016024794567536967	0.04345528011148105	0.05159431952515073	0.0	0.02415077873254565	0.01277746043285847	0.01965538045975103	0.00510204081632653	0.0	0.03290903990462164	0.0017498328811293303	0.0	0.0	0.0	0.0	0.05098726318484383	0.023603380746237888	0.026168959517829247	0.008171822187994695	0.10742133110554163	0.0	0.06069154920571507	0.01606834993672875	0.0	0.008970254768574097	0.012306046013911182	0.01856051062400269	0.011300572860723238	0.012922856217316859	0.1080003429943406	0.009282144230241115	0.0	0.014058956916099773	0.0	0.04634411274658713	0.027739840359343227
AAATTTACCGAAATCC-1_2	0.0	0.0	0.0	0.0	0.0	0.01384783798576902	0.006226829356081057	0.0051398337112622825	0.0	0.005911485655622116	0.0	0.0	0.0	0.019969522838140165	0.04093420969402131	0.05820261774280246	0.0	0.02586730964315551	0.016741386970394605	0.020883265158517978	0.0020234945830183925	0.006316812439261419	0.019549056736096502	0.0	0.0	0.00780815470842425	0.0	0.0	0.046439543559359225	0.0	0.028319393735380685	0.006792024986095067	0.09503918526474918	0.0	0.06392512726367638	0.021185253127468214	0.0	0.009291952074947625	0.003694361639787001	0.016859830351893843	0.012788668098818476	0.01969086954509695	0.10582995102803026	0.008991832026928418	0.0	0.019234940352952774	0.0	0.04180436270132771	0.03225114137433176
CATGGAAATGGGACCA-1_2	0.0	0.0	0.0	0.0	0.0	0.008820079756040346	0.00591188856494979	0.0014739229024943311	0.0	0.0029839464807481864	0.0	0.0	0.0	0.021100274112322306	0.04881896404659356	0.06504848615282885	0.0	0.023905560031029956	0.024819257643685123	0.025221914097887595	0.008590010078105316	0.0	0.055351006381934215	0.0	0.0	0.0	0.0	0.0	0.06230055866432595	0.0	0.027972907488171994	0.0	0.07406412857540677	0.0	0.06005741067498234	0.011562927293264372	0.0	0.011388869273199476	0.02314071696094168	0.014718232972201227	0.015843179377013964	0.0072770604840575685	0.1061872367994817	0.01834851587693901	0.0	0.021315192743764172	0.0	0.05732297429571739	0.03446235090594555
CACGACGTAATAGTAA-1_2	0.0	0.07445200302343159	0.0	0.0	0.0	0.015184924544530456	0.006019868264766224	0.0046485260770975055	0.0	0.0039597928723728295	0.0	0.015306122448979591	0.0	0.020071214563469296	0.055876140256046064	0.06349674211729625	0.0	0.021404888709869913	0.016349033251977636	0.020577908407735213	0.006251574703955656	0.0008098477486232588	0.03787666269256844	0.0	0.0	0.0013049244855174774	0.0	0.0	0.06748031874039939	0.0027829313543599257	0.02736131610519865	0.006235827664399093	0.05936468154513267	0.0	0.06258947298332057	0.016382582995745115	0.0	0.00777369771437987	0.01080282300185992	0.013731418493323256	0.017752715121136173	0.016196954972465177	0.1199070104232169	0.017183343925805616	0.0	0.02287291728285517	0.0	0.0645859606810699	0.039558972091067145
CGGGTTCGGCACGTAT-1_2	0.0	0.0	0.0	0.0	0.0	0.010602861834388928	0.005012057733146168	0.012055933484504913	0.0	0.0031136832842589774	0.0	0.012734855847100745	0.0	0.020956084352527268	0.05748864775552374	0.06491332586832685	0.0	0.02364076112901301	0.0141939727544962	0.023295675742496618	0.01440854119425548	0.04640427599611273	0.038577974144984456	0.00041943559697482077	0.0	0.0	0.0	0.0	0.07672033867310366	0.025870954442383014	0.02454257033609166	0.006471141915885851	0.033894259458169235	0.0	0.06836251163247867	0.014310343363312866	0.0	0.010308044786542068	0.008204030675940789	0.016775846140925504	0.017383488483112542	0.021692350409551576	0.12884868233007488	0.02644194932875111	0.0	0.012520950409149167	0.0	0.072204885562705	0.039589322025814784
CTGGGCTATCCTTTGG-1_2	0.0	0.0	0.0	0.0	0.0	0.006810540308077254	0.011346866789043659	0.00873015873015873	0.0	0.0018275967103259215	0.0	0.014799967606090056	0.0	0.01650593302916883	0.05649334966446427	0.06169235231919453	0.0	0.022276673827425708	0.017973262248071407	0.016843515274295236	0.010770975056689343	0.02640103660511824	0.033166187437174185	0.0023986473201997563	0.0	0.0	0.0	0.0	0.07251835546046376	0.0	0.02749078605522325	0.013113421469216617	0.03572423121295302	0.0	0.06485995314773156	0.010887750855648127	0.0	0.004323297946629633	0.0157201457361971	0.0217939027462837	0.016100519155030434	0.020419732518857883	0.1268354961032032	0.019160605418638045	0.0	0.018041999408459037	0.0	0.06442179939183612	0.02936139401586001
TCATTCGTATAATTTG-1_2	0.0	0.0	0.0	0.0	0.0	0.012878254750175932	0.012876579203109815	0.0	0.0	0.006661702823749732	0.0	0.014820213799805637	0.0	0.020453696873662452	0.05728355021918601	0.061445424876354335	0.008333333333333333	0.025792718403150734	0.01435553016796201	0.0224451049744552	0.015888762912572435	0.04956268221574344	0.037607826635808965	0.0	0.0	0.0	0.0	0.0	0.0761705892034233	0.0	0.022380422170680852	0.009348393445428486	0.02831483470581215	0.0	0.06822564339959553	0.012836845100087476	0.0	0.008187588760994595	0.01705775943336136	0.014109347442680775	0.01745435016111708	0.018684344486093758	0.13159835362716515	0.017626658506539872	0.0	0.018899733806566104	0.0	0.06938959616322848	0.028080193199013195
ACGAGATATTTGCTTA-1_2	0.0	0.0	0.0	0.0	0.0	0.00570803033857221	0.007549580678832379	0.0	0.0	0.0045407881228776755	0.0	0.014557013281503077	0.0	0.017803640867324173	0.05258403727791483	0.060887628779159535	0.0	0.02465986394557823	0.00911933899938262	0.023217260866917964	0.008361678004535147	0.04154518950437318	0.04044229375599037	0.0	0.0	0.0	0.0	0.0	0.0713582812157121	0.0017522160379303236	0.02243652581569151	0.0011658751550934839	0.07857938497036242	0.0	0.062012406920353785	0.016157524183206366	0.0	0.009847076085336096	0.004108384927004509	0.010959939531368102	0.015004027926960258	0.02178490443796566	0.12589893100097183	0.02043562523048435	0.0	0.017322291235334714	0.0	0.05759759925621128	0.029153280177590474
GACTACAATTGCTCGT-1_2	0.0	0.0	0.0	0.0	0.012542517006802721	0.013816561107201501	0.0030054349782240937	0.011942554799697656	0.0	0.003062916708972146	0.0	0.013949627470035633	0.0	0.01605970366727682	0.050205289216278225	0.060479548689413104	0.0	0.022719559314954053	0.01687120989192963	0.018810344859397515	0.005960254472159234	0.008908325234855847	0.03870654791126073	0.0	0.0	0.0	0.0	0.0	0.06586421530977983	0.0	0.022617167222154403	0.007326830103110427	0.08154314357321876	0.0	0.06182824252205349	0.021333876871597577	0.0	0.010255082425126913	0.009719992866060281	0.016670865877215085	0.011688447308748061	0.008619093896061827	0.12544160521351397	0.017854200503730905	0.0	0.017006802721088437	0.0	0.05023335450553699	0.027488369471434206
AACGTGATGAAGGACA-1_2	0.0	0.0	0.0	0.0	0.0	0.012729689576980218	0.007387611129107728	0.009750566893424037	0.0	0.008630317798761295	0.0	0.015083414318108196	0.0	0.016798865909594538	0.057326678205799085	0.0619299225115692	0.0	0.02392234306003103	0.016294219129551736	0.02247093575699876	0.00725151171579743	0.05183025591188856	0.035293498842836106	0.0007929954255305204	0.0	0.0	0.0	0.0	0.07126741825762563	0.0	0.02375896887665706	0.0060326017199332565	0.08700322234156821	0.0	0.0641396774665743	0.01250562647031347	0.0	0.012130342333011636	0.007153048485311728	0.012891576383639875	0.015048782670963122	0.014924337081771485	0.12653347053106956	0.016010325698907014	0.0	0.013487133984028394	0.0	0.06143314339718747	0.03627684343335805
ACTCTCTTATACACGA-1_2	0.0	0.0	0.0	0.0	0.0	0.009992962702322309	0.0054529748407299425	0.0020786092214663643	0.0	0.0013650568021570154	0.0	0.012086977648202138	0.0	0.018489680566559513	0.05875996496090687	0.060139048741917674	0.0	0.019379736543740304	0.011340753434537514	0.024576144534298665	0.00893644494834971	0.05814706835114999	0.0441534001916918	0.0	0.0	0.0061609549480169425	0.0	0.0	0.07436533080974325	0.0	0.020628262180347943	0.007144996363325204	0.07401440108207026	0.0	0.0643943897764186	0.012577815146033445	0.0	0.008148357382168554	0.008535249305714795	0.014991181657848324	0.0157984246330111	0.004488870378083206	0.13242535109281808	0.015610165634881403	0.0	0.018416642019126492	0.0	0.06645770622186628	0.031106515263849326
CGGCTCTTCGTCGAAC-1_2	0.0	0.060279667422524566	0.0	0.0	0.0	0.010704511689733364	0.00591188856494979	0.022222222222222223	0.0	0.006018659536783204	0.0	0.0137674117265954	0.0	0.015956494155002474	0.04834024339518845	0.061160028737155876	0.0	0.02078298424633011	0.011092647406715018	0.02124766369797173	0.00640904509952129	0.0	0.03313696612665685	0.0	0.0	0.0	0.0	0.0	0.060853037451539756	0.008297258297258298	0.02447660231393627	0.012610704659222179	0.1148705096073517	0.0	0.061165303533049976	0.020569526187503715	0.0	0.009133064990702162	0.007204005197584652	0.016733854035441337	0.008604099534550663	0.012460086075246426	0.11814630614150422	0.010184465943240042	0.004454162617427923	0.005432317854678103	0.0	0.053175983970493924	0.027867743655779712
AGTGAGGGTTTCTGAC-1_2	0.0	0.007369614512471655	0.0	0.0	0.0	0.0062397372742200325	0.004553144008926322	0.0	0.0	0.003187012781895511	0.0	0.0013969873663751216	0.0	0.02163301733009134	0.047509790052961166	0.05719671331775871	0.0	0.019092560269721923	0.013934326911426148	0.020807617866783274	0.004251700680272109	0.0	0.04375014610655259	0.0	0.0	0.006995250930560903	0.0	0.0	0.05432519109794456	0.0	0.025003113444036305	0.0031018696786890856	0.076958268687592	0.0	0.06387148971295191	0.01829345970597977	0.0	0.010317852631248578	0.004834518076893679	0.015705047451079198	0.01117376775271512	0.012980702485075662	0.10975437794165285	0.013322976249323258	0.0	0.018180025633441784	0.0	0.05321894206487286	0.03263485126364121
GCCAGGCGTTCGCATG-1_2	0.005668934240362812	0.017762660619803475	0.0	0.0	0.038761337868480725	0.009742747673782156	0.01279559442824749	0.0060090702947845805	0.0	0.0039541521417854044	0.0	0.012593132491091674	0.0	0.021605697165077542	0.05625997933690241	0.060231061704828656	0.0	0.02261326679794725	0.014935405884151794	0.02067016120253363	0.01033793146888385	0.024943310657596373	0.041406597003062394	0.0	0.0	0.0	0.0	0.0	0.07287952143222881	0.005720470006184292	0.024656627196827617	0.008407136439481454	0.0688427417750726	0.0	0.06197118791585616	0.013605442176870748	0.0	0.006922376793854797	0.0007643506840938623	0.013962375073486185	0.015231531208974818	0.01763154241288352	0.12467367899540768	0.01848190256494755	0.0	0.021739130434782608	0.0	0.058527335155983906	0.02852026725285398
GACTAACACAGCACCT-1_2	0.0	0.0	0.0	0.0	0.008645124716553288	0.007467354757995152	0.006793722780117338	0.0	0.0	0.0017260635597522592	0.0	0.009454972465176547	0.0	0.017922028249050623	0.05407386961547087	0.06348530547783839	0.0	0.0202468597087958	0.015163317235291063	0.01758153763268258	0.009463970773494583	0.025429219306770327	0.03883512167753699	0.0	0.0	0.0	0.0	0.0	0.06971931917928462	0.0	0.02346612018017285	0.003797116330809053	0.06836535783904205	0.0	0.06516011205227838	0.020157626096630913	0.0	0.006557524970772622	0.0033822517771153406	0.019484336944654405	0.011710824680749493	0.012205562497107686	0.12455553650031441	0.011349637894373436	0.0	0.01251109139307897	0.0	0.057838471428264586	0.028071521789085296
CAATGGAATCTACATA-1_2	0.0	0.0	0.0	0.0	0.0	0.007811400422237861	0.0054529748407299425	0.0	0.0	0.0007953430128270214	0.0	0.01567055393586006	0.0	0.01634201203908605	0.05802918518774092	0.061018630285676854	0.0	0.02386267006802721	0.010582010582010581	0.016861043305306935	0.013125157470395566	0.05830903790087463	0.04362741660237978	0.0	0.0	0.0	0.0	0.0	0.07979482115426816	0.004019789734075448	0.023624566738060095	0.005155521328028066	0.06754982694832319	0.0	0.06579504325617452	0.011439781905271472	0.0	0.008750559047148271	0.0011083084919361003	0.022738725119677502	0.014720581214942118	0.023716969781109723	0.13455763257684025	0.020129620475641236	0.0	0.0101054914719511	0.0	0.07003089914359971	0.03530347766895158
GTCCTTCTAGTGGGTT-1_2	0.0	0.0	0.0	0.0	0.0	0.00996168582375479	0.006937695713205917	0.016061980347694634	0.0	0.007338590494240814	0.0	0.014071104632329122	0.0	0.01817549866890085	0.05502268532095848	0.05844226732416947	0.0	0.0218421798543979	0.012465885421174407	0.01962032439772763	0.006786974048878811	0.024457402008422415	0.050739883582298896	0.0	0.0	0.0025242801523124975	0.0	0.0	0.07166172920781216	0.0	0.022237388702082247	0.006492534120566466	0.09640171858216971	0.0	0.061230831181225694	0.01753335541457532	0.0	0.009005563009517532	0.017178781625009555	0.020702108003695305	0.013639008234872897	0.005402841408672312	0.12961279749995236	0.01732065375169676	0.0	0.00986887508626639	0.0	0.06311924860156061	0.031082668886547607
GGAAGCTCGCTTACAG-1_2	0.0	0.0	0.0	0.0	0.0	0.018867776995855814	0.008512399668862254	0.0	0.0	0.002944461366636207	0.0	0.014071104632329122	0.0	0.016990107064691114	0.055240721253280126	0.060578839513797264	0.0	0.02252375730994152	0.0152902552030142	0.0183269402146538	0.006574389014865205	0.04956268221574344	0.04343455595296538	0.00019005675487921567	0.0	0.0	0.0	0.0	0.0734687019969278	0.0045351473922902496	0.022158473684924396	0.004235656526761648	0.09410430839002268	0.0	0.06404323556502536	0.01658640984483681	0.0	0.006869414432439642	0.0027580320517720195	0.01314352901654489	0.013814297648884115	0.01141885325558795	0.1286047752434307	0.017454040439705294	0.0	0.019264517401163365	0.0	0.06256386180994726	0.03208638458570171
CACCGATACACCGAGC-1_2	0.0	0.0	0.0	0.0	0.0	0.009218859957776214	0.019805276607997697	0.013983371126228269	0.0	0.010226644555002764	0.0	0.013828150307742145	0.0	0.02413888357663458	0.04692277023517212	0.06058611737527045	0.0	0.02112517155985201	0.016504820757819668	0.021292867567422956	0.00944822373393802	0.0	0.04446314608317554	0.002464184132227072	0.001746957286315887	0.0	0.0	0.0	0.06665455160558847	0.025922490208204495	0.022134429265634113	0.0049522953835622295	0.10257787325456498	0.0	0.06178596662000464	0.02268847613951948	0.0	0.010137388288648793	0.008376009579861907	0.016544889560762575	0.01884547678720611	0.021715488916655097	0.12198403170792127	0.015672935841003068	0.0006478781988986071	0.02414473035591048	0.0	0.05682742199270326	0.028301314152174573
TCGGTCCCTGACTCCA-1_2	0.0	0.0	0.0	0.0	0.014810090702947845	0.00871842990069591	0.005686930856998884	0.0	0.0	0.001551200911542063	0.0	0.015792031098153546	0.0	0.01472253336854599	0.057237067833614146	0.05661656378889627	0.0	0.03244812179257668	0.012168735178549791	0.022212627931563186	0.006653124212648022	0.05425979915775834	0.04723917058232228	0.0011141258044643676	0.0	0.0	0.0	0.0	0.0834784854802136	0.0	0.02533418660195635	0.00020322594446583664	0.05250228746469348	0.0	0.06637765803128523	0.021745776962470383	0.0	0.00837982251724219	0.002859945476317868	0.009616192155874696	0.014306599832915622	0.014241751122217594	0.13870881686007736	0.023554519847154547	0.0	0.019619441979690427	0.0	0.06820824856780781	0.04025268488529893
CTAGACTGCATTTCGT-1_2	0.0	0.11337868480725624	0.0	0.0	0.0	0.017257017749628588	0.010618003815282728	0.00801209372637944	0.0	0.003846978260624316	0.0	0.0	0.0	0.017759625045913056	0.046163238470930776	0.06278507123466841	0.0	0.021251044277360066	0.015572980676579367	0.021508739107251255	0.01005448475686571	0.035633300939423386	0.02900507281950581	0.0023789862765915613	0.0	0.0019039062165746802	0.0	0.0	0.04639554074317899	0.0	0.026538873660756673	0.004331921447824413	0.0522635954966782	0.0	0.057842417632010465	0.02197508216769854	0.0	0.007687388680962581	0.019248898061097097	0.027756781725035692	0.010312238930659983	0.010076819843583691	0.09536385982964614	0.013491671178275232	0.0	0.011111111111111112	0.0	0.04093446129015431	0.02593401924185863
CGGTATAGGTATTAGC-1_2	0.0	0.0	0.0	0.0	0.0	0.013347407928688717	0.0071446568045207505	0.027891156462585033	0.0	0.006131474148531718	0.0	0.015508584386135407	0.0	0.016413348025510963	0.04999492048157668	0.06164296683062649	0.0	0.02261513157894737	0.012082186564193107	0.02061480952565458	0.002362055933484505	0.0	0.04110853963578558	0.0	0.0	0.0	0.0	0.0	0.0607604600980177	0.0	0.0279149542724467	0.0	0.071349007439233	0.0	0.06151883576393348	0.01067543122117761	0.0	0.00908991047399352	0.012274198068740605	0.015411102712690014	0.017036639217090345	0.018371974640196215	0.1144629280283542	0.010011847876405465	0.0	0.006033717834960071	0.0	0.05288908526874891	0.03249610870479486
CCAACGCTTGCCAGGG-1_2	0.0	0.0	0.0	0.0	0.0	0.0007037297677691766	0.008962315084764064	0.0	0.0	0.010350740627926128	0.0	0.016784094590217038	0.0	0.017788462997872064	0.042112562128260714	0.060197271633703156	0.0	0.03301315043561284	0.017655917328763565	0.02386487548640286	0.008818342151675485	0.0	0.032201884190102156	0.0	0.0	0.0	0.0	0.0	0.05106783977031673	0.0	0.025665876283447946	0.0028130749155007915	0.07909655090106218	0.0	0.05565490392537035	0.027193898782983856	0.0	0.010194273787946552	0.020032357512293306	0.015642059292852943	0.018729860365198713	0.010724698042482298	0.09151755940471426	0.014841230609891015	0.0	0.012018140589569161	0.0	0.042577608400148514	0.03021769574623986
CGTTGAGTAATTGCGT-1_2	0.0	0.03552532123960695	0.0	0.0	0.0	0.004019078895926186	0.013299499694057517	0.007520786092214664	0.0	0.0030741981701469974	0.0	0.016986556527372854	0.0	0.023278298378699984	0.04716189096094905	0.05836429023695677	0.0	0.023445891514500536	0.015855706150144536	0.024969141440139928	0.0048500881834215165	0.0	0.029677162961404494	0.0	0.0	0.0	0.0	0.0	0.05580128556799064	0.0	0.025910019617780045	0.01066401403328627	0.049817002824521624	0.0	0.05842873154855044	0.017529109021885907	0.0	0.010576779731500443	0.010739127111518764	0.01652389350802049	0.01881936985320444	0.01571104632329122	0.10300977533870691	0.012255882745254965	0.0	0.015419501133786848	0.0	0.04401363612653	0.032595829918965674
TAAATGCCGTCTCATG-1_2	0.0	0.0	0.0	0.0	0.0	0.005176323402924388	0.009673181441888924	0.0	0.0	0.006605295517875475	0.0	0.010689990281827016	0.0	0.015237063142972495	0.04283854990291411	0.059497037390533164	0.0	0.021418874567370808	0.014828662593111884	0.019940441595678142	0.00626732174351222	0.0	0.01925684363092316	0.0	0.0	0.0	0.0	0.0	0.04724188062321703	0.0	0.0267361612036513	0.0013691010995593206	0.04900147193380276	0.0	0.0586210869028727	0.0128878018123604	0.0	0.00611617195897967	0.013764681902723636	0.026601998824221047	0.012053944384771453	0.012170854736452404	0.08686141123115913	0.014900077678130076	0.0	0.003214039238883959	0.0	0.04791668584438737	0.026382764705627313
CGGTTTATGAAGGAAC-1_2	0.0	0.12566137566137567	0.0	0.0	0.0	0.003761044647744155	0.009871144224885721	0.03756613756613757	0.0	0.0038921041053237215	0.0	0.017128279883381923	0.0	0.015379735115822322	0.039049516679030026	0.06370883979451478	0.0	0.026877088554720135	0.01834542128980515	0.022922051923563024	0.003125787351977828	0.023728539034661485	0.027853753185122846	0.002713224017930872	0.0	0.012985068241132932	0.0	0.0028134710674393216	0.04873511904761905	0.0	0.028236163053222015	0.015306122448979591	0.04564983888292159	0.0	0.05530533506030393	0.015923972585288798	0.0	0.0073205752889391055	0.01553542765420775	0.01557907113462669	0.018397929347177468	0.022733583229210052	0.09127174679395568	0.01867021318331254	0.0	0.009928029182687568	0.0	0.04077183421857692	0.02520345295543329
GCAAGATGTGTTCGCG-1_2	0.0	0.0	0.0	0.0	0.0	0.023574947220267418	0.009322247417485512	0.0	0.0	0.0005245879446305886	0.0	0.006215581470683512	0.0	0.026061919636216825	0.04105353045698414	0.055898654739291405	0.0	0.022389493077932927	0.021048623011545586	0.0233261191647801	0.005676807760141093	0.0	0.03560324473431985	0.004522040029884786	0.0	0.0	0.0	0.007852523725539599	0.04696814881866725	0.0	0.025999415535654175	0.004235656526761648	0.026266061980347696	0.0	0.05840310178293332	0.017240354319006005	0.0	0.01348970960933393	0.03667609365843716	0.018308557991097672	0.014698203842940684	0.009070294784580499	0.09044665485241715	0.0129738169777715	0.0	0.003499950704919649	0.0	0.04111549897360839	0.024828414476051733
AAAGGTAAGCTGTACC-1_2	0.0	0.0	0.0	0.0	0.0	0.004316209242317617	0.007981499478098118	0.0	0.0	0.008602114145824168	0.0	0.009961127308066083	0.0	0.017255719780103027	0.0447232429179054	0.059805306808647346	0.006689342403628118	0.02212749134741616	0.018054040954804312	0.02343497746264223	0.011999244142101285	0.02874959507612569	0.03182200715337682	0.0007012438886922785	0.0	0.009155863603302956	0.0	0.0	0.0512095631263258	0.0	0.025229377594793583	0.0	0.03418267891952102	0.0	0.06229856193234693	0.018361401989010335	0.0	0.011688989321218684	0.02135086244235522	0.016859830351893843	0.011412459720730397	0.0	0.09346309952552449	0.01891344773203399	0.04745707806932297	0.005442176870748299	0.0	0.046591121789266	0.025981711996462063
CCGTGCCCATGACGGC-1_2	0.0	0.0	0.0	0.0	0.0	0.011212760966455548	0.0009538206817118382	0.01617535903250189	0.0	0.017700612583341796	0.002717489112046935	0.0	0.0	0.02327070944397393	0.03182605812119156	0.04027204646186765	0.0	0.026070570772168518	0.02713876050844426	0.018031731271298864	0.002606135046611237	0.0	0.02799401547560605	0.004325429593802839	0.011395714748484428	0.0	0.0	0.0	0.04772876892692561	0.011750154607297465	0.026426666370735354	0.009262824626706028	0.0797628993117715	0.0	0.056010285726968485	0.021189499520157626	0.0	0.014137027359963594	0.009675405742821473	0.011022927689594356	0.014366272824919441	0.009741311490582627	0.08852398102097982	0.009588148985084229	0.011904761904761904	0.004692891649413389	0.0	0.04012439436758014	0.02912943380028876
AGTAGGTAACATACAT-1_2	0.04019789734075448	0.0	0.0	0.0	0.0	0.020290874970677927	0.019670301983227154	0.027739984882842027	0.0	0.020374318881781567	0.0	0.0	0.0	0.02844939850103361	0.0351938746758213	0.0459867272600619	0.0	0.02169206498388829	0.020405278311494232	0.019326960510268658	0.004385550516502897	0.0	0.03209668747223975	0.0	0.00399139247535749	0.002909339836563556	0.0	0.0	0.043134189159534785	0.030663780663780664	0.025710265980599237	0.021894921490608822	0.10062855551577356	0.0	0.05455731581842711	0.025788342802789032	0.0	0.013936947327950788	0.018631047924787893	0.015180146132527085	0.011270736364721328	0.011615530565967884	0.08509213209093161	0.011027940587999906	0.0	0.009937888198757764	0.0	0.037749425435487684	0.024219247928616953
ATTGGGAATATCTTGG-1_2	0.0	0.026832955404383976	0.0	0.0	0.02409297052154195	0.010720150129017125	0.008512399668862254	0.0391156462585034	0.0	0.020250222808858204	0.0026814958787747902	0.0	0.0	0.023002061154671596	0.03768188030354436	0.04712207364987872	0.0	0.027498993018259935	0.024086479375465198	0.01764980470083341	0.008015243134290754	0.0	0.04780021974425509	0.0	0.0	0.006695760065032302	0.0	0.0	0.04573035531416868	0.05514326942898371	0.024560449519666485	0.025178624909083132	0.09535744122210288	0.0	0.05215895105031836	0.021070600524854138	0.0	0.011039710001647718	0.011038497796122194	0.011673805324598975	0.016641305645065045	0.0003123698458975427	0.0892900017149717	0.010925939003052202	0.0	0.005481612935029084	0.0	0.03741189755108178	0.028453063825912773
CAAACTACGATAGAGA-1_2	0.0	0.0	0.0	0.0	0.0	0.011314410821799984	0.0005309001907641363	3.77929e+10	0.0	0.008438532958788823	0.0	0.015771784904437966	0.0	0.015698470374316615	0.05344468021077126	0.05902397639477616	0.0	0.021624000477383935	0.02009658825362206	0.019149835144255695	0.006818468127991938	0.04105928085519922	0.049740514762606075	0.0003866671909611629	0.00043963163496691196	0.0	0.0	0.0	0.07107597743398435	0.026025561739847453	0.021731839373414764	0.007048731442262439	0.09879858376098978	0.0	0.06386435565448116	0.01155018811519614	0.0	0.008552440584076768	0.006802721088435374	0.015684051398337114	0.013586794366869555	0.008989310009718173	0.12607519198155454	0.013852599863474802	0.0	0.017568766637089617	0.0	0.060264069543017926	0.038056650321058955
TTCGTAATCCCAGCGG-1_2	0.0	0.05442176870748299	0.0	0.0	0.0	0.01387911486433654	0.003743296260303063	0.007785336356764928	0.0	0.0046987285793255945	0.0	0.01500242954324587	0.0	0.019124115509657678	0.055226824457593686	0.06113819515273632	0.0	0.025240743227115406	0.011421532141270419	0.02033067091767545	0.009668682287729907	0.05118237771298996	0.04233583467751362	0.004331983275005571	0.0	0.0	0.0	0.0	0.07466077828981055	0.0	0.02285206270291332	0.0	0.0848351036320961	0.0	0.06409766578891325	0.013822008204030676	0.0	0.006938069345385213	0.0018471808198935004	0.012135718484924835	0.016514500537056928	0.012298116525521773	0.12553497589511994	0.023295592746902682	0.0	0.015715271615892736	0.0	0.06655896458718806	0.034538225742814656
TCTCGAACGAGGTCAC-1_2	0.020923520923520924	0.0	0.0	0.0	0.0	0.012221440300258034	0.01708778749595076	0.008881330309901738	0.0	0.015669949571868548	0.0	0.0	0.0	0.021707388890406677	0.04481381168979285	0.0591409420255952	0.0	0.025792718403150734	0.013097690305978201	0.01884447839347293	0.006196460065507684	0.0	0.0221906632068635	0.0	0.0	0.0	0.0	0.0	0.05569327865554824	0.0	0.02804380769889975	0.0020429555469986737	0.04834506902176075	0.0	0.063078816549536	0.020807324178110695	0.0	0.010355122441133315	0.011815587658284287	0.01734273956496179	0.019490691013247404	0.014681382757184506	0.09510947236037272	0.017913047571969966	0.0	0.016523710933648822	0.0	0.041844252360393866	0.029458947377548853
TCACTACGACCAATGC-1_2	0.0	0.0	0.0	0.0	0.0	0.017984205176323403	0.005587949465500486	0.011564625850340135	0.0	0.006627858440225178	0.0	0.009070294784580499	0.0	0.023524179863824154	0.0442641694604018	0.061795801921563365	0.0	0.023107433762978875	0.016900059430048527	0.027290221757268137	0.007007432602670698	0.0	0.029414171166748486	0.0	0.0017932343005229302	0.0	0.0	0.0	0.04889455782312925	0.027468563182848897	0.028974758291933776	0.00400034227527489	0.06049846839320523	0.0	0.056530807770944935	0.021592906825651608	0.0	0.010547356197380913	0.018382633952457386	0.015201142185269169	0.01280358634681943	0.006513489749641353	0.09562110558509118	0.012907123633767233	0.0	0.020013802622498276	0.0	0.042582211053117686	0.03067511261993644
GTGATGCACAACATCT-1_2	0.0	0.0	0.0	0.0	0.0	0.002830557510360466	0.004013245509844149	0.0	0.0	0.006881691316659334	0.0	0.014536767087787497	0.0	0.01688234419158114	0.043889914376570575	0.05798948037108776	0.0	0.023198808031984725	0.022182409859618148	0.02149490118803149	0.0042123330813807	0.01060900550696469	0.027210884353741496	0.0035652025742859764	0.0	0.0	0.0	0.0	0.0542589011411016	0.0	0.023029621491518486	0.0038612929448508964	0.04924016390181804	0.0	0.0595820710013206	0.01904931760469481	0.0	0.006481023782061844	0.02457387449361767	0.015201142185269169	0.013359291084854995	0.005136748576981813	0.09572019283904037	0.014546995268695713	0.0	0.007453416149068323	0.0	0.042970368120184475	0.027553405045893438
CCGACGTAAACACAAC-1_2	0.007627293341579056	0.0	0.0	0.0	0.0	0.0045351473922902496	0.006730734621891084	0.003779289493575208	0.0	0.00556740108978915	0.0	0.0	0.0	0.0183910244151208	0.04344186251564588	0.05985001367198262	0.0	0.024193668695548395	0.012739956033303907	0.020627724916926358	0.009652935248173343	0.0	0.02375108118848914	0.0033489310945958345	0.0	0.0	0.0	0.0	0.050578665606027355	0.0	0.022032086352757524	0.0040324305822958114	0.04846441500576839	0.0	0.06284629908826733	0.02134661604966581	0.0	0.008556363721959372	0.015178730668297282	0.016208952716889224	0.011874925408759996	0.009452080151788606	0.09779721412374473	0.012408885122676521	0.007126660187884677	0.030395346544414868	0.0	0.04334318301068736	0.02887362720741579
TGGGATGCACTCATTC-1_2	0.0	0.0	0.0	0.0	0.0	0.002619438580029713	0.015135154590936903	0.0	0.0	0.004986405839284304	0.0	0.015468091998704244	0.0	0.01624790924848297	0.04591836734693878	0.059027095478264666	0.0	0.01933218462823726	0.0212361450093184	0.021065003164270863	0.0005117787855883094	0.0	0.036783785679220145	0.0015794371698583094	0.0	0.0	0.0	0.0	0.05546754992319509	0.0	0.024549352095378663	0.0034334488512386086	0.06011059394518041	0.0	0.06033511050656571	0.01605985715134993	0.0	0.009641111346499384	0.011586282453056129	0.01478122113042748	0.010136949516648765	0.015537507520014808	0.1087720802606757	0.013907523793831257	0.0	0.008468894804298532	0.0	0.04850582542444132	0.02508205321644273
TGCGAGCCCTTCCGCG-1_2	0.0	0.0	0.0	0.0	0.0	0.010430839002267574	0.007306626354245402	0.0	0.0	0.013058291309890457	0.0	0.0013564949789439586	0.0	0.01726027314093866	0.041344883966548014	0.062189326288363427	0.0	0.024947040219596612	0.01675004183183027	0.018718092064599096	0.005251637692113883	0.0	0.022997171377141922	0.0	0.0	0.0	0.0	0.0	0.052031901470265526	0.0	0.02997475952498092	0.0033585761348564583	0.04085610852528146	0.0	0.0613803821847235	0.017843342080902273	0.0	0.010027540427935881	0.012853830670845117	0.01356345007138658	0.015201694712972908	0.011731223101485493	0.09410907220030869	0.016692951690480115	0.0	0.01184067830030563	0.0	0.05073350946152029	0.024535754390985202
GATAAATCGGTGGATG-1_2	0.0	0.06783824640967498	0.0	0.0	0.0	0.009093752443506138	0.03197998776230069	0.030763416477702192	0.0	0.013109057885177288	0.006370802289169636	0.0	0.0	0.019579451593220956	0.032305257972447925	0.04735392552252446	0.0035147392290249433	0.028175908521303257	0.022586303393282672	0.026734859932581657	0.002488032249937012	0.0031584062196307093	0.028619351520677	0.0	0.014773936785598593	0.002973516450605399	0.0	0.0	0.04731674255723795	0.017934446505875078	0.02966958035706579	0.01869678689085697	0.09107093129649521	0.0	0.05476790265550794	0.02761004526654607	0.0	0.012491271018211207	0.014650054778465694	0.014571260603006635	0.011285654612722282	0.00275348234531908	0.07833800186741363	0.012024417610181328	0.03636216391318432	0.014098392980380558	0.0	0.03510750263118328	0.033428285272043806
GAGTACGGGTATACAA-1_2	0.0	0.0	0.0	0.0	0.0	0.016482915005082494	0.020129215707447	0.012811791383219955	0.0	0.016786814228178834	0.0	0.0	0.0	0.020685918276279722	0.03426997736259903	0.04532912049123486	0.0	0.023361976369495167	0.02047740215679147	0.01600032472983769	0.01155832703451751	0.0	0.03586623652897585	0.0068092747696381056	0.011083344902586886	0.0	0.0	0.0	0.04947459494550508	0.0	0.026225063162839905	0.026034313096307705	0.08595894498150138	0.029073534175574994	0.05168070490839076	0.022985723627778204	0.0	0.018997795196509976	0.008891946291625265	0.01473922902494331	0.013154165174841867	0.0004974779027257161	0.07971379027801596	0.015378700499807767	0.0	0.006092871931381248	0.0	0.03765737237610425	0.02928118347402696
TCTTACAGAGGTACCG-1_2	0.0	0.0	0.0	0.0	0.0	0.018734850261943856	0.019688298599863225	0.06300075585789872	0.0	0.031159395764939476	0.004841089875103481	0.0	0.0	0.02594201446754516	0.034019355840391945	0.04434868858134726	0.0	0.026397839837689462	0.026143451443342392	0.023945135417877485	0.0011022927689594356	0.0	0.05174509666409519	0.003630739386313292	0.006501920496089593	0.0	0.03968253968253968	0.0	0.046622412405822544	0.0	0.02529719518766361	0.011776408676678219	0.09005649043243029	0.0	0.053431191477600906	0.024646063169337647	0.0	0.018585865718836553	0.030956202705801423	0.016628873771730914	0.009514112662608903	0.013778980980147161	0.0885678080756112	0.011726259131103423	0.0	0.014058956916099773	0.0	0.03546497534512226	0.03081168732630082
GTTGTCGTGTTAGTTG-1_2	0.0	0.025321239606953892	0.0	0.0	0.0	0.0076706544686840255	0.01597199726451427	0.03537414965986395	0.0	0.01922360984194673	0.01034805456574164	0.0	0.0	0.024509223591266047	0.03446213650295283	0.046180630283597465	0.010884353741496598	0.027993159983291563	0.0238672228857616	0.021171093878289044	0.0	0.0	0.017240573205227108	0.0020447485352522513	0.0011337868480725624	0.0061609549480169425	0.0	0.0	0.04546005230049009	0.0	0.02861779114400881	0.014546699182817781	0.07288061423399769	0.0	0.052072813899893836	0.024488946639829465	0.0	0.018379900979999843	0.02245917093429132	0.02662299487696313	0.011587749134741617	0.013883104262113009	0.07484708168981878	0.013268052318966802	0.0	0.01505471753918959	0.0	0.038369249368669436	0.029881678611533843
CGTTAGCTCACAACTG-1_2	0.0	0.09070294784580499	0.0	0.0	0.0	0.011353506920009382	0.0095921966670266	0.018858654572940288	0.0	0.00780113040240972	0.00334737069430947	0.00757207644962747	0.0	0.01892680320678026	0.04496619724249237	0.060567402874339406	0.0	0.025682696324143692	0.019127243772827197	0.018851858617056804	0.0	0.0	0.035644154569044115	0.0	0.0	0.0	0.0	0.0	0.052192483176066125	0.0	0.022242937414226158	0.004791853848457622	0.0810160321438517	0.0	0.0620232401202538	0.023609943353121523	0.0	0.01076901348774804	0.010210451221687176	0.014655244813974972	0.010763515932688865	0.014554120968115137	0.11198860496579584	0.011722335993220818	0.0	0.012944888100167603	0.0	0.04534226861696415	0.02433197625767962
AGGACATCGCACGTCG-1_2	0.0	0.0	0.0	0.0	0.0	0.013480334662600672	0.014262318684087392	0.02758881330309902	0.0	0.02110761385814691	0.012615628261886766	0.0027332361516034984	0.006017791732077446	0.02225530997762782	0.03018671543004353	0.04296641474869024	0.0	0.025450531089628834	0.024920231027101256	0.02585845838199668	0.000496031746031746	0.014820213799805637	0.02698295813170629	0.003525880487069587	0.0050904715627747696	0.0	0.0	0.0	0.044325693987272326	0.035508142650999795	0.02836439995610352	0.029414281435844777	0.11401519672196364	0.0	0.05149046334917094	0.0335337630682735	0.0935374149659864	0.014405762304921969	0.009165838620092232	0.017153775090283027	0.01411266260890321	0.008283585543060763	0.08974161093008633	0.02012569733775863	0.0	0.029409444937395248	0.0	0.03425294339657378	0.029439436705211083
GTGGACGTGCTGAGAC-1_2	0.0	0.0	0.0	0.0	0.0	0.007975604034717336	0.015558075081884606	0.004195011337868481	0.0	0.007705237982423484	0.0	0.0	0.0	0.018462360401545714	0.034023189439201997	0.04715170494301954	0.0	0.023077597266976967	0.0272368489380485	0.018994850448994353	0.013495212899974804	0.0	0.03195058091965308	0.0	0.0	0.0	0.04018644494834971	0.0	0.046482403445249065	0.0	0.0337429515942683	0.015455867881743893	0.08799777220829852	0.0	0.051609628548071135	0.025567530382939692	0.0	0.011359445739079946	0.016325256694438076	0.009049298731838414	0.01613781477503282	0.009764449997686149	0.06914670630156824	0.009835306671688283	0.0	0.008330868579315785	0.0	0.035541686227941786	0.029311533408774598
TAAGGAACTTGTGGGA-1_2	0.0	0.0	0.0	0.0	0.0	0.006364844788490109	0.009133282942806752	0.0	0.0	0.005922767116796968	0.0	0.0	0.0	0.02130213977603536	0.03316973450411441	0.04657935312287837	0.0	0.02212562656641604	0.024103789098336537	0.015046430831622043	0.007897140337616529	0.030207321023647555	0.021793253383827756	0.0020250874916440563	0.013258364570317923	0.0	0.0	0.0	0.048584252249286815	0.0036075036075036075	0.03684961387128714	0.027456894707568562	0.07996180928511755	0.0	0.05362856709529147	0.02114278920057411	0.0	0.01203618702382914	0.01623608244796046	0.0031074158058285043	0.01662638739706409	0.013744273219491879	0.06686484117456507	0.017505041232179146	0.0	0.02329685497387361	0.0	0.03932199853328792	0.02939174395060765
TCGCTGTGCGTAAATC-1_2	0.0	0.050642479213907785	0.0	0.0	0.0	0.004480412854797091	0.009313249109167476	0.009750566893424037	0.0	0.006154037070881421	0.0	0.0	0.0	0.01826049473783266	0.03464183644717397	0.045306247212319135	0.0	0.02363889634801289	0.03478100315613947	0.01724850504346029	0.008731733434114387	0.0	0.02654463847394628	0.0	0.0	0.0034227527488983013	0.0	0.0	0.042431858496086605	0.0	0.03448832859226707	0.01009712060924999	0.044794525997533516	0.0023485584710074506	0.05321452747960056	0.02834891759450347	0.0	0.007848237334149346	0.01775204463807995	0.016586881666246747	0.014616153478935434	0.009301679855615716	0.06445625869395377	0.017077419202975307	0.0	0.013457556935817806	0.0	0.046094035268595485	0.04306655740690157
GCATCCCTAACTTTGA-1_2	0.0	0.0	0.0	0.0	0.0	0.006185002736726875	0.0180416081776626	0.03699924414210128	0.0	0.005149987026319649	0.0025195263290501385	0.0	0.0	0.020004431937880016	0.037540037147572466	0.045306247212319135	0.0	0.02169952410788877	0.027603238072158465	0.017694086042336653	0.014290438397581255	0.0	0.023043925473969655	0.0	0.0	0.0	0.003527336860670194	0.0	0.048171082949308754	0.0	0.036358861108336755	0.02175587216018483	0.06904165174841867	0.0	0.05757951436614419	0.01879028765064078	0.0	0.012387307864322199	0.01627429998216515	0.01641891324431007	0.01727160162310538	0.006247396917950854	0.06455629870996017	0.017387347095701024	0.0	0.024302474613033618	0.0	0.04036833497494623	0.03620313644897092
CACCCACACGTCACCC-1_2	0.0	0.04686318972033258	0.0	0.0	0.0	0.0	0.017195767195767195	0.020521541950113378	0.0	0.006261210952042509	0.0	0.0	0.0	0.011878200633220714	0.032521856305215806	0.049293995452376276	0.0	0.01988229502327247	0.024011470576356074	0.02093031408386517	0.01029069035021416	0.0	0.02442901559249129	0.0005570629022321838	0.005055763802119488	0.0	0.0	0.007264634248761233	0.04421597267939434	0.022211915069057925	0.03373432026426666	0.009006118170538657	0.07584437283685404	0.0	0.05682224727069419	0.020599250936329586	0.0	0.009833345102746981	0.013796529847894213	0.013269505332997396	0.018472520587182243	0.008607524642510066	0.06372167914784961	0.016206482593037214	0.0	0.01637582569259588	0.0	0.044352698228592294	0.03333289976283694
CCCTCATTCTGGAATT-1_2	0.0	0.0	0.0	0.0	0.0	0.013011181484087888	0.006712738005255012	0.021012849584278157	0.0	0.0035028936947913494	0.0	0.0005871396177518627	0.0	0.025388022232543172	0.036450815885666746	0.046403124905777686	0.0	0.02103845924334646	0.033834738305839725	0.018362918804625185	0.012062232300327538	0.0	0.0169249830516399	0.0017367255187238672	0.0065366282567448745	0.0015830231463654645	0.0	0.0	0.0474636090995538	0.0	0.03636256024976603	0.009701364822658624	0.07525758841548315	0.04073534175574992	0.05672104933016475	0.025210833397029224	0.0008503401360544217	0.01380159907100095	0.012611786287548728	0.015117157974300832	0.014504266618928273	0.008156323753991392	0.0758446235637112	0.015182543605677565	0.03385163589245222	0.019077196095829637	0.0	0.041052596049696376	0.042754386649497274
AGGGCGTGATCGGCTA-1_2	0.0	0.1307634164777022	0.0	0.0	0.0	0.011994682930643522	0.006010869956448187	0.012811791383219955	0.0	7.89702e+10	0.01056401396537451	0.0	0.0	0.016108272849523566	0.03703639810390203	0.0512267875207549	0.047108843537414964	0.02255359380594343	0.028206193418843364	0.020005018552037034	0.011999244142101285	0.0	0.01615938471608575	0.007654699644790479	0.006039150354019159	0.0003636674795704445	0.009070294784580499	0.0	0.04565835070587375	0.0	0.030828644671571728	0.007989988448209473	0.057654055774356526	0.0	0.053085321753963764	0.015299752859945476	0.0	0.00893494652763066	0.017401717241203596	0.020744100109179476	0.016857620241078886	0.011916331158313665	0.07235465614817356	0.009199758334706432	0.0	0.019156068224391205	0.0	0.03961043145268933	0.026157308047501982
GGTGCGGATAAGTGGC-1_2	0.0	0.0	0.0	0.0	0.0	0.007193682070529361	0.00510204081632653	0.02505668934240363	0.0	0.0039936372558973835	0.0	0.0	0.0	0.025670330604352407	0.03741879958520461	0.049597586245257695	0.0	0.02329484425349087	0.04723246380825443	0.02008804606735561	0.008479780801209372	0.0	0.01863150758585221	0.008224869909428126	0.0	0.0017755529884909938	0.07722348198538674	0.0	0.046268104015799866	0.0	0.04021336647764054	0.0	0.040289215101245175	0.0	0.057325858953851096	0.018306198884048	0.0	0.014501879183045767	0.020847664908660093	0.016586881666246747	0.019378804153240243	0.010354481928825952	0.070080413117628	0.012149958022424657	0.0	0.0279798876072168	0.0	0.04128579713346773	0.03688167427582888
CTTACACTGGGAAATA-1_2	0.0	0.0	0.0	0.0	0.0	0.006568144499178982	0.024952308965914407	0.05665154950869237	0.0	0.02791033494658228	0.0	0.0	0.0	0.02787112167490825	0.03800342340373738	0.04598412802382148	0.0	0.021621203305883758	0.023460444398285183	0.02040539568146217	0.0005511463844797178	0.0	0.023832900857937676	0.002411754682605219	0.008318293303716045	0.004513755187609635	0.04056437389770723	0.0	0.05041122631848438	0.020923520923520924	0.028834190917621353	0.028130749155007916	0.08750049727493336	0.021946873987690314	0.05356753126170844	0.04205627319592006	0.0	0.01875652221672983	0.01159902163112436	0.017048794826572605	0.015186776464971954	0.014276458882872878	0.09231502124659388	0.01995700240880666	0.0	0.01184067830030563	0.0	0.049188552281535076	0.030328256222820548
GCCTTCAGCCCTACCG-1_2	0.03576582148010719	0.0	0.0	0.0	0.0	0.023621862538118696	0.016538890688550554	0.05634920634920635	0.0	0.018157511760923273	0.0007558578987150416	0.0	0.0	0.03146524116116772	0.033091624928359625	0.0441511466270751	0.0	0.029497105859887816	0.02004177413119616	0.025315089420634	0.005023305618543714	0.0	0.04071697407485331	0.001985765404427667	0.015757323337498266	0.0	0.0	0.0	0.04386452161509765	0.027520098948670378	0.026201635267121166	0.012535831942840029	0.12206110514381191	0.0	0.052404679730977295	0.0328373546672102	0.0	0.01411348853266797	0.012204132589365334	0.02891156462585034	0.009047917412579067	0.001955203850247582	0.090109377084167	0.016304561040102316	0.0	0.023208123829241843	0.0	0.034151685031252016	0.03145553951344719
CTTCATAGCTCAAGAA-1_2	0.0	0.0	0.0	0.0	0.0	0.010172804754085543	0.012327682395709607	0.01783824640967498	0.0	0.026297085998578537	0.008512399668862254	0.0009110787172011661	0.0	0.022813855573465443	0.03259469468260677	0.04390733826772341	0.0	0.02381045620002387	0.013602557223058859	0.02220432518003133	0.004621756109851348	0.0	0.03199149075437735	0.0	0.0030195751770095793	0.0	0.030234315948601664	0.0	0.04462171293248482	0.04076479076479077	0.030522848980085057	0.023028708338681383	0.13271273421649363	0.0	0.050747200146274624	0.02121497787629409	0.07341269841269842	0.01049439383596576	0.009121251496853423	0.012345679012345678	0.014914518438954529	0.010736267296034059	0.08104956268221575	0.013625057866283768	0.0	0.012974465148378193	0.0	0.0402916240921267	0.03536417753844687
CAACGGTTCTTGATAC-1_2	0.0	0.11507936507936507	0.0	0.0	0.01651077097505669	0.005833137852842287	0.006784724471799302	0.04346182917611489	0.0	0.01906566938549881	0.02449339524169456	0.0	0.0	0.02338909682570038	0.03557531775742137	0.04798242084545877	0.0	0.020988110156343238	0.02631943362586765	0.02369697539986974	0.005787037037037037	0.0	0.025229679500666246	0.001061696354842515	0.07640335045582859	0.0	0.0026455026455026454	0.0	0.04760933271157926	0.031230674087816945	0.03243838771687758	0.03391734052111411	0.09596411664080837	0.0	0.05344704494086922	0.025363703533847995	0.0	0.012234305486900642	0.01920431093785829	0.016586881666246747	0.023317221625492303	0.01941320745985469	0.07823891461346444	0.01429983758209166	0.03458049886621315	0.004643596569062407	0.0	0.03856562922868741	0.029938042776065175
ACACCCGAGAAATCCG-1_2	0.0	0.0	0.0	0.0	0.0	0.010000781921964188	0.016178958355829103	0.017951625094482237	0.0	0.010017937523268013	0.010689990281827016	0.0	0.0	0.027441587969413556	0.032191687607700165	0.04699835000483458	0.0	0.017402136293113737	0.037668841921840834	0.017373046316438157	0.009676555807508189	0.0	0.023908876265282746	6.55368e+10	0.00247582026007682	0.0	0.05555555555555555	0.0	0.04639554074317899	0.04323850752422181	0.029558606114187563	0.00929491293372695	0.08671480288021641	0.0	0.056525787507576634	0.030973188276559063	0.0	0.011871415232759771	0.01601951642080053	0.02712690014277316	0.01525390858097625	0.011268452959415058	0.07602088454429391	0.010659165627035129	0.0	0.020546189490288868	0.0	0.044656473324557605	0.0285354422202278
TCTATCATGCAGTTAC-1_2	0.0	0.0	0.0	0.0	0.0	0.00180623973727422	0.013011553827880358	0.03072562358276644	0.0	0.019127717421960493	0.0	0.0	0.0	0.01942615511175465	0.034806681196006155	0.04896493214433871	0.0	0.024076187492540875	0.02752245936542556	0.019268841249545653	0.003621819098009574	0.0	0.01767889286298712	0.0	0.010238789393308344	0.0	0.0	0.0	0.04198668714797747	0.041022469593898166	0.029562305255616837	0.006118170538655714	0.05212435851533596	0.0	0.054227563782446093	0.030289519053563998	0.0	0.014860846299304035	0.017930393131035186	0.003989250020996053	0.018890231531208976	0.0118469156370031	0.07416871510508966	0.01674002934507136	0.036119209588597344	0.027723553189391698	0.0	0.046267401863767606	0.03150756797301457
CCCGCCATGCTCCCGT-1_2	0.0	0.0	0.0	0.0	0.0	0.025185706466494644	0.0048500881834215165	0.026795162509448224	0.0	0.01510587651312598	0.007360616204153619	0.0	0.0	0.0291976674650226	0.03386792868739494	0.045489753290893005	0.012585034013605442	0.02041375760830648	0.027891733453347414	0.018911822933675777	0.005999622071050642	0.0	0.025136171307010777	0.0	0.0049400712666018785	0.0	0.0	0.0	0.04646411656060274	0.044269222840651413	0.026992635009414314	0.0017755529884909938	0.08589927198949755	0.0	0.050090074093802825	0.02834891759450347	0.0	0.011312368084488697	0.025268159698336262	0.01734273956496179	0.018177885189163384	0.015618492294877134	0.09022085024485985	0.015288468328507873	0.0	0.007828058759735778	0.0	0.0415650247469308	0.025242474300108828
CGCTTCCACTGAAATC-1_2	0.0	0.0	0.0	0.0	0.0	0.013511611541168192	0.030225317640283626	0.005177626606198035	0.0	0.010943017339605825	0.0	0.0	0.0	0.023961302504044903	0.03454647567677395	0.047244237753178604	0.0	0.0255437701396348	0.025803026893539433	0.019416445721223124	0.007306626354245402	0.0	0.023873810692661944	0.0005570629022321838	0.004963209773705401	0.0031018696786890856	0.00163769211388259	0.0	0.04683842623070734	0.044320758606472895	0.028024695468181836	0.01615111453386386	0.09719735847555397	0.0	0.05303855403732222	0.024590860064375313	0.0	0.00753046316565842	0.01658640984483681	0.01660787771898883	0.015089807852965747	0.012136146975797122	0.08457764058004154	0.01513938908896892	0.0	0.011929409444937394	0.0	0.04079638170107917	0.02549611304049982
ATTACTAGCCTCTTGC-1_2	0.0	0.0	0.0	0.0	0.0	0.021870357338337632	0.017906633552892057	0.055479969765684055	0.0	0.013295201994562337	0.004877083108375625	0.0	0.0	0.028045667173607507	0.031977964474039826	0.04767571096908884	0.0	0.024658931555078173	0.024767328475071113	0.018538199114742183	0.012156714537666919	0.0	0.03497206442714543	0.002057855897657714	0.004338470081910315	0.006096778333975099	0.0	0.0	0.046421828139858096	0.037672644815501956	0.026075247934954297	0.011990330723484363	0.09829136332895731	0.0	0.05440935016125614	0.03106236252303668	0.0	0.019531341948544122	0.01964381258121226	0.0	0.01200546007876835	0.011060206395483363	0.08606394938927953	0.007791351834851587	0.0	0.01650399290150843	0.0	0.0408239976188942	0.029023209028672017
TCTGAACCGGTCGGCT-1_2	0.0	0.0	0.0	0.0	0.0	0.02561576354679803	0.00785552316164561	0.016439909297052153	0.0	0.013075213501652734	0.004877083108375625	0.0	0.0	0.015991403254742326	0.03520968827091276	0.04292274757985114	0.007199546485260771	0.024455670426065165	0.025918425046015013	0.018275278649566688	0.017715419501133787	0.0	0.032856441545690444	0.0002555935669065314	0.011048637141931602	0.0	0.0	0.012051734273956496	0.04799507168458781	0.042104720676149246	0.02694331312369066	0.017402558507679803	0.12883398973624538	0.0	0.051376054189251244	0.035775858408282166	0.0	0.013348476645560185	0.010312364646233025	0.010728982951205173	0.012676781238811314	0.01749271137026239	0.07991387031002878	0.016422255176580434	0.027858762552640103	0.02317854678103125	0.0	0.03403355027170995	0.04060821269234271
GGCTCGTGCCACCAGC-1_2	0.03195217480931767	0.0	0.0	0.0	0.0	0.02353585112205802	0.018689486376561208	0.02074829931972789	0.0	0.018332374409133472	0.0011337868480725624	0.0	0.0	0.017938723905447946	0.032962240968520407	0.045371747965577795	0.0	0.026682218940207662	0.015085423482370047	0.022750461725237967	0.012849584278155708	0.0	0.03152394978610001	0.00920136840863513	0.012494793835901708	0.0002994908655286014	0.0	0.0	0.0431821922317314	0.03927025355596784	0.027213350448027678	0.013134813673897232	0.09518836774475872	0.0	0.05211033376296219	0.02588600983464547	0.0	0.016492871658467308	0.027255471476980306	0.014004367178970354	0.01882309941520468	0.005622657226155768	0.08172697650488767	0.00920760461047164	0.0	0.017115251897860593	0.0	0.027292197889530193	0.030211192188793937
TATAAGTGAGGATAGC-1_2	0.0	0.0	0.0	0.0	0.0	0.012588943623426382	0.008530396285498325	0.040249433106575964	0.0	0.015528931307182907	0.0025195263290501385	0.0	0.0	0.020754218688814215	0.03299147215944704	0.045133138078706954	0.0	0.025256593865616423	0.026472336177897793	0.021556710560546432	0.0	0.0	0.04218388386282348	0.0032047501081357396	0.007103521680781156	0.0	0.0	0.0	0.04455599444078707	0.04076479076479077	0.028270688373228575	0.016525478115774612	0.11410470620996936	0.0	0.05260628293887275	0.025941212939607803	0.0	0.012775698514699998	0.017873066829728147	0.022255815906609556	0.00992063492063492	0.023659123513350918	0.08515406162464986	0.017669813023248514	0.010851959831551669	0.023434881198856353	0.0	0.03512437902540358	0.027156688041692138
GCCCAGTTGGTATGCC-1_2	0.0	0.0	0.0	0.0	0.0	0.012025959809211041	0.0030144332865421303	0.02309145880574452	0.0	0.012482936789973037	0.014145340675952921	0.0	0.0	0.0206828827023893	0.0343317941434111	0.04422964356153588	0.0	0.02244077455543621	0.02430862081898069	0.019147990088359726	0.0021179768203577727	0.0	0.03416555625686701	0.002890173410404624	0.0104586052107918	0.0	0.06802721088435375	0.0	0.044117680674420304	0.03823953823953824	0.03129781910951802	0.025895263765883712	0.10845566296694116	0.0	0.051743061863912816	0.017129948109081337	0.0	0.01546108639534245	0.02394965476827435	0.031137146216511296	0.008816684568564269	0.0032972372622518393	0.07803502353322281	0.015488548360520679	0.0	0.02085181898846495	0.0	0.035095228889932155	0.0288476129776321
ATTCCTCCGCCAGTGC-1_2	0.0367965367965368	0.0	0.0	0.0	0.0	0.02022050199390101	0.02088507360616204	0.02562358276643991	0.0	0.024035153033020836	0.0020336176798761833	0.0	0.0	0.02691795147331579	0.03259852828141682	0.046213900507474884	0.0	0.025188529359112064	0.020457207480108243	0.023969121144525072	0.004952443940539179	0.0	0.024621876241905698	0.0014418098646009465	0.015768892591050025	0.0	0.0	0.0	0.04842081321776022	0.0367965367965368	0.030981542517315063	0.02388439652590596	0.13131041890440387	0.0	0.05059579957206218	0.025491095314530306	0.0	0.015555241704524948	0.020147010114907386	0.005165028974552784	0.01063671082468075	0.005356564394465269	0.08044932258617733	0.005743473860132288	0.0	0.008784383318544808	0.0	0.038314017533039375	0.02740815892960116
TCGTCCGCTGGCGTCT-1_2	0.0	0.001889644746787604	0.0	0.0	0.0	0.02768785675189616	0.014532267933628478	0.05136054421768708	0.0	0.016657077424668043	0.00797250116978008	0.008138969873663752	0.0	0.02318874894893254	0.03209441003789512	0.04898312679802167	0.0	0.02512699158610813	0.020186021821790634	0.0242126685227929	0.01081034265558075	0.0	0.04821516235360124	0.0008847469623687625	0.0029964366699060576	0.0	0.0	0.01734273956496179	0.04221584467120181	0.026025561739847453	0.026509280529322478	0.025306978137166817	0.10077773799578311	0.0	0.051257417439126665	0.022174662624100828	0.0	0.01784046952114179	0.009063925195546383	0.019253380364491476	0.012091240004773839	0.018938868064232495	0.08453476628746737	0.014750998438591123	0.0	0.023484176279207337	0.0	0.03521796630244339	0.036350550417745174
GAGTATGCCCGCCTTG-1_2	0.0	0.0	0.0	0.0	0.0	0.01870357338337634	0.013731418493323256	0.01417233560090703	0.0	0.006396588486140725	0.010851959831551669	0.0	0.0	0.015332683720520783	0.04938585747062984	0.0549286197743655	0.0	0.03317445399212317	0.01643846682014621	0.031015389611228274	0.02269148400100781	0.023485584710074506	0.03183369567758375	0.004548254754695713	0.0013651719191077791	0.013455696744106448	0.0	0.00327538422776518	0.041191779131007245	0.0	0.027330489926621366	0.009861806357763231	0.0525719059553646	0.03976352445740201	0.056096158653005206	0.01941875376867351	0.0	0.017075457634034005	0.015911233407220567	0.011547829008146469	0.020281358157298007	0.0	0.08099906629318394	0.013283744870497218	0.0	0.009513950507739328	0.0	0.03517807664337724	0.02964538269099864
AGCGACAGGAACGGTC-1_2	0.02432488146773861	0.08087679516250945	0.0	0.0	0.0	0.016435999687231213	0.011301875247453479	0.01802721088435374	0.0	0.007366794147177943	0.005039052658100277	0.014071104632329122	0.0	0.017752036111187	0.04953728462362685	0.06633978671707105	0.0	0.029694772645900466	0.01686543998430585	0.02371265837498547	0.013408604182413707	0.0	0.021629614044930686	0.0	0.0011222175945208015	0.0008556881872245753	0.0	0.0	0.04017285677711945	0.0	0.030498188037223227	0.0027595944037992555	0.020099852806619724	0.0	0.056753284705477004	0.009541644373105047	0.0	0.010482624422317947	0.009229534510433388	0.0	0.018696294307196562	0.024468971261974178	0.07875721717258331	0.016324176729515336	0.015549076773566569	0.010460416050478162	0.0	0.04851963338334883	0.029209644342121806
ACAGGTGGAGGTGAGG-1_2	0.0	0.05196523053665911	0.0	0.0	0.0	0.006575963718820862	0.01891444408451211	0.01379440665154951	0.0	0.009482068117462574	0.0	0.0	0.0	0.019767657174427113	0.052106754226063486	0.06906794507501916	0.0	0.02112983351235231	0.018723350239162672	0.028224742568576114	0.009180524061476443	0.04778101716877227	0.018625663323748744	0.005426448035861744	0.0	0.0	0.0	0.0	0.04003970539828835	0.0	0.02908758210552664	0.010845847773071493	0.024336635238890878	0.0	0.05632603387039582	0.020815816963489515	0.14569160997732428	0.017775737746078824	0.008133965196565517	0.019148400100781053	0.014985380116959063	0.019436345966958212	0.07204596124163952	0.01201657133441612	0.0	0.008557625948930296	0.0	0.054226923065121405	0.03443416882367989
TTGCGTCGGCCAACCG-1_2	0.0	0.0	0.0	0.0	0.0	0.007639377590116506	0.02559118885649498	0.005857898715041572	0.0	0.0	0.0	0.011884515711046323	0.0	0.019546060280426315	0.04851275534164074	0.062202322469565544	0.0	0.03370684896765724	0.02653292020794747	0.02454385605611922	0.016203703703703703	0.015549076773566569	0.021986114033242164	0.0011796626164916834	0.0	0.00605399392461387	0.0	0.0	0.04465142912003511	0.0	0.02826822227894239	0.01664313524151799	0.028125870231133387	0.0	0.054752049192239624	0.010773098253034047	0.0	0.013081703269543112	0.023287217508726338	0.030339296212312086	0.018662728249194415	0.009105002545235781	0.07536157320070885	0.013695674348170641	0.0	0.007729468599033816	0.0	0.05092835510388188	0.032526458639542496
CTTCTATTAATGCTAG-1_2	0.0	0.0829554043839758	0.0	0.0	0.0	0.005786222534991008	0.019103408559190873	0.018934240362811793	0.0	0.015190487471937365	0.0	0.0	0.0	0.017069031985842083	0.04837426658462765	0.06395004891762604	0.004251700680272109	0.02745237349325695	0.023650851349869887	0.02363147591556286	0.015235260770975057	0.0	0.03148303995137574	0.0	0.0	0.0	0.0	0.0	0.043234767025089604	0.0	0.022135662312777204	0.008578274076926368	0.045699566376258105	0.0	0.05366952187540129	0.013320933866680255	0.0	0.011636026959803529	0.02537007312288211	0.015873015873015872	0.011677258622747344	0.007323337498264612	0.08304369366794337	0.010019694152170673	0.0	0.012787143843044465	0.0	0.05107257156358258	0.03324618566355796
TCAACAAAGATAATTC-1_2	0.0	0.0	0.0	0.0	0.0	0.0034091797638595668	0.009421228808983911	0.0	0.0	0.006199162915580826	0.0	0.016581632653061226	0.0	0.018970819028191376	0.06368901463092985	0.07693063470229908	0.0	0.02634189640768588	0.02324984277001725	0.02395528322530531	0.014526643990929705	0.0	0.01224372910676298	0.0	0.0	0.008492705258203911	0.0	0.0	0.044050819252432157	0.0	0.03235947269971973	0.011262995764343474	0.0200202888172813	0.0	0.06223646920121268	0.020667193219360152	0.0	0.005916091926966865	0.012363372315218222	0.015243134290753338	0.017715419501133787	0.013825257994354204	0.06990701042321691	0.01135356103225604	0.0	0.010559006211180125	0.0	0.05248098337214904	0.026601717806306716
ATGACGCGTTCTATCC-1_2	0.0	0.0	0.0	0.0	0.0	0.0067714442098678555	0.012642623186840875	0.0	0.0	0.0041233740594081745	0.0	0.01763443472627146	0.0	0.02235548391601174	0.059698717469518096	0.07851980773969376	0.0	0.025352630087122567	0.022672852007639358	0.02753561419143193	0.014991181657848324	0.002105604146420473	0.012804778268695794	0.0	0.0	0.0	0.0	0.0	0.040690032733523514	0.0	0.034901399385202696	0.0	0.032879818594104306	0.0	0.05820387659452812	0.01987736417912983	0.0	0.006783105399022354	0.013210527656755585	0.016670865877215085	0.021228666905358635	0.017608403905779998	0.06756226300043827	0.008293513483824903	0.0	0.02347431726313714	0.0	0.051925596580535686	0.02927684776906301
ATTTGCGCGAGTAGCT-1_2	0.0	0.0	0.0	0.0	0.0	0.0034795527406364843	0.007774538386783284	0.0	0.0	0.0018783632856127525	0.0	0.024740848720440557	0.0	0.021932021358297894	0.06737837428575262	0.07996134415863243	0.0	0.021400226757369613	0.01807423563148754	0.022563188551797175	0.011172524565381708	0.0	0.017649671552469784	0.0	0.0	0.0008556881872245753	0.024943310657596373	0.0	0.0470892994294492	0.013605442176870748	0.0371430790913429	0.003572498181662602	0.010114572144647333	0.0	0.06311448684188971	0.014620330029639821	0.0	0.0030953557893745732	0.013790160258860098	0.0	0.018230099057166726	0.008433985839233653	0.06967453648125917	0.013322976249323258	0.0	0.01766735679779158	0.0	0.06372219614052206	0.035754390985202236
TTCTTGGACGATCTGC-1_2	0.0	0.0	0.0	0.0	0.0	0.007725389006177184	0.01257963502861462	0.0	0.0	0.0016865784456402792	0.009502213583846238	0.0	0.0	0.016657711723689923	0.05991483660243472	0.07485384494620101	0.0	0.023026315789473683	0.0235931522736321	0.029889905514687568	0.013928256487780297	0.0	0.023406269724384598	0.0	0.0017816650469711693	0.0	0.0	0.0	0.04693500384024578	0.0	0.030932220631591408	0.0063213964831215505	0.019821378843935235	0.0	0.05775786582791277	0.018828505184845475	0.16241496598639457	0.005156964746682987	0.015853907105913525	0.022255815906609556	0.021247314715359827	0.009961127308066083	0.07591226966977267	0.012765890669993488	0.0	0.023119392684610076	0.0	0.06451845510418872	0.03131246124963689
AGACGACGATGCCGCT-1_2	0.0	0.0	0.0	0.0	0.0	0.0010164985534443663	0.007009682179750207	0.0021541950113378684	0.0	0.0	0.0	0.007875769355361191	0.0	0.0192242894480416	0.06406326971476108	0.07075952802028652	0.0	0.023875723535028048	0.024729824075516552	0.028681393902828287	0.013117283950617283	0.0	0.015066507702737453	0.0027918681923636505	0.0	0.004107303298677961	0.0	0.0	0.04617495519713262	0.0	0.029868717470675057	0.009551619389894322	0.00957751521661296	0.0	0.060252936721958264	0.016862425369648482	0.0	0.011849837974405449	0.006210349308262631	0.00860838162425464	0.02084452201933405	0.01060900550696469	0.07453743402122753	0.012130342333011636	0.0	0.006418219461697723	0.0	0.06588851147134542	0.030527698651162186
GGTCTCTGAATGGACT-1_2	0.0059781488352916926	0.0	0.0	0.0	0.0	0.010047697239815466	0.01336248785228377	0.0	0.0	0.005996096614433502	0.0	0.02314139941690962	0.0	0.01816032079944874	0.0646440599344838	0.07904693284925157	0.0	0.023453350638501014	0.022571878624223225	0.02621086405812664	0.007629440665154951	0.0	0.024019917245248615	0.0	0.0	0.003444144953578916	0.0	0.0	0.05025350193840977	0.0	0.03101791740803626	0.009968767381166303	0.017792497115805387	0.0	0.06348466520920494	0.016807222264686148	0.0	0.005592433051652033	0.0080447909500879	0.008629377676996725	0.013042278314834706	0.010747836549585821	0.06984222260332705	0.009917692567222967	0.0	0.017450458444247263	0.0	0.06202228297724142	0.03480053589313355
GCTCAATCCGTTTATT-1_2	0.0	0.0	0.0	0.0	0.0	0.0039017906012979906	0.01405535759277256	0.01617535903250189	0.0	0.00288805406076195	0.0	0.01718901846452867	0.0	0.019219736087205966	0.06096572187623993	0.0706758326133449	0.031292517006802724	0.026648652882205515	0.024002815714920404	0.02362870833171891	0.011125283446712018	0.03992549400712666	0.017754868270332187	0.0	0.0	0.002909339836563556	0.026077097505668934	0.0	0.0457240691975715	0.0	0.03349017692993456	0.010770975056689343	0.04314357321876119	0.0	0.05763341614125647	0.01605985715134993	0.0	0.009531263485786472	0.018497286555071466	0.030801209372637944	0.015138292158968851	0.02640103660511824	0.06970407210503249	0.011200558654834483	0.04907677356656948	0.021187025534851623	0.0	0.05632880125437636	0.03958715417333281
CCAGAAAGCAACTCAT-1_2	0.027004741290455575	0.03136810279667423	0.0	0.0	0.0	0.002353585112205802	0.007297628045927366	0.0	0.0	0.007767286018885166	0.0	0.017472465176546808	0.0	0.015839624560221234	0.05666921600987535	0.07358697720261878	0.0	0.03115955812149421	0.02182756054075574	0.02107791855554264	0.014109347442680775	0.0	0.013149589732800337	0.0	0.0	0.0033585761348564583	0.042328042328042326	0.0	0.04085918641650208	0.0	0.027053054319425795	0.004150087708039191	0.01651947328639058	0.0	0.060719292766434625	0.013932414413955345	0.11848072562358276	0.004803882337248625	0.017280695049555404	0.007684555303602922	0.017752715121136173	0.019760285066407514	0.074651765468092	0.014958924746369135	0.0	0.005639357192152223	0.0	0.04680437804350428	0.029480625902368596
AATAACACTAGAACAA-1_2	0.0	0.09523809523809523	0.0	0.0	0.0	0.001931347251544296	0.005974876723176043	0.019803476946334088	0.0	0.0025439694949289833	0.0	0.017249757045675412	0.0	0.016185679983729325	0.05505527091084391	0.07140569814965571	0.0	0.026457512829693282	0.02363642658081044	0.029534732254713657	0.011676429831191736	0.0	0.014271688056665965	0.0	0.0	0.003166046292730929	0.0	0.0	0.04297989357033136	0.0	0.028765140277608233	0.012653489068583408	0.017255440187771014	0.0	0.06140152013574792	0.019724494042311056	0.06944444444444445	0.009692112138973237	0.01135697724782797	0.0	0.012758831602816566	0.008457124346337174	0.07976238114293337	0.009729381948857975	0.0	0.0227940451542936	0.0	0.04793816489157684	0.03052119509371626
CACCCGGTTTGTGACT-1_2	0.0	0.0844671201814059	0.0	0.0	0.0	0.013105012119790444	0.010222078249289134	0.000944822373393802	0.0	0.008201622274116943	0.00035993233272144836	0.01751295756397797	0.0	0.027065176807001247	0.05331194185197325	0.06621138444679416	0.0	0.02682394229621673	0.027265698476167395	0.02225506421717046	0.017140652557319225	0.0	0.02169974519017229	0.0023658789141860984	0.00413022351797862	0.009669276515637702	0.0	0.0	0.043597075927145054	0.02391259534116677	0.030228150712886207	0.020354682753604587	0.02287464693479731	0.0	0.05903591919172703	0.017558833770711782	0.0	0.00791100754027101	0.01754184819995414	0.01436130007558579	0.022810001193459842	0.015456522745152483	0.07809695306694106	0.007238189393404421	0.028425655976676383	0.024696835255841466	0.0	0.05083783626215484	0.0302393742710596
CCACCAACTTTACTGT-1_2	0.0	0.0	0.0	0.0	0.0	0.005661115020720932	0.007270633120973257	0.0	0.0	0.0039203077582608496	0.0	0.01706754130223518	0.0	0.018843324924793656	0.054826213381943364	0.0715580133933445	0.0	0.02489482635159327	0.01872623519297456	0.02468961547190072	0.009440350214159739	0.02121801101392938	0.027088154849568693	0.0	0.0	0.001497454327643007	0.0	0.0	0.044642857142857144	0.0	0.030682528585115394	0.014953151071749455	0.014202172096908938	0.0	0.059632273635003605	0.016883657333095534	0.1326530612244898	0.006871376001380944	0.026828709011694565	0.01089695137314185	0.016674871703067192	0.006779582581331853	0.07438594485413214	0.009399838366719237	0.0	0.011022379966479345	0.0	0.05563993752665703	0.029519647247044135
AAACCGTTCGTCCAGG-1_2	0.0010307153164296021	0.0	0.0	0.0	0.024447278911564625	0.013144108217999844	0.007747543461829176	0.0	0.0	0.002944461366636207	0.0	0.00012147716229348882	0.0	0.019023941571273757	0.061025621857646976	0.07177478969579579	0.0	0.0252015828261129	0.021112091995407152	0.026061414530553204	0.009802532123960695	0.0	0.010057975080066391	0.0	0.0	0.0005989817310572028	0.0	0.0	0.042219273462073	0.0	0.03399017754645813	0.009605099901595858	0.0038787444802482396	0.0	0.06115896214774265	0.01876056290181491	0.09438775510204081	0.007624618474840917	0.014974903819205585	0.004871084236163601	0.01705528702709154	0.0035980378545976215	0.06986699441681435	0.010011847876405465	0.0	0.02336586808636498	0.0	0.06667556512907373	0.032584990656555804
GCTAGCTTGAATAGCT-1_2	0.0	0.0	0.0	0.0	0.0	0.0014309171944639925	0.016772846704819495	0.0	0.0	0.007248338804842003	0.0	0.011236637512147716	0.0	0.019444368555097184	0.07309954130990237	0.07392175883038528	0.0	0.030065864064924216	0.019000305805104062	0.0281906090345007	0.012574011085915849	0.04429867184969226	0.013891811019940623	0.0025166135818489245	0.0	0.0	0.0	0.0	0.04758133091946456	0.0	0.03537982167672216	0.01241817481709665	0.033158292556788795	0.0	0.057865669378137335	0.022896549381300584	0.0	0.009342952867421478	0.013764681902723636	0.016355925086083817	0.017980218403150734	0.011326299227173863	0.06613883648697574	0.01306012601118879	0.0	0.030631962930099576	0.0	0.07091307429602423	0.03028273132069909
TTGCGGCATCAGAAAG-1_2	0.0	0.0	0.0	0.0	0.0	0.006091172101024318	0.019634308749955007	0.0	0.0	0.009380534966888912	0.01562106324011086	0.02188613540654357	0.0	0.023589444702468224	0.060620697983335345	0.0722275766488775	0.0	0.030142320085929108	0.02839660037042807	0.02579203636974182	0.0168493323255228	0.0	0.009923557051686654	0.0	0.0	0.008449920848842682	0.0	0.0	0.04589893753200205	0.0	0.03400559063574678	0.005380139477174518	0.06439710387078808	0.0	0.057760508071790825	0.015312492038013707	0.13973922902494332	0.005241312211158974	0.011146780809702158	0.022885697488872092	0.019401181525241677	0.0017122495256606043	0.07254425579755712	0.0073754992192955615	0.0	0.016001183081928425	0.0	0.06103117837121317	0.03864413834367399
AATAGAACAGAGTGGC-1_2	0.0	0.0	0.0	0.0	0.0	0.0036515755727578388	0.01949033581686643	0.0	0.0	0.007186290768380321	0.0	0.0	0.0	0.014420493766449017	0.0667328920861103	0.07781021624605826	0.0	0.03290219596610574	0.019037810204658622	0.028175848587332953	0.01496756109851348	0.0	0.013459335624284079	0.0031064448900947664	0.0	0.00487742266718008	0.0	0.0	0.044311407358642384	0.0	0.029069702921951816	0.013648226586231977	0.033904204956836534	0.0	0.05818564511176956	0.020926223173414183	0.0	0.008215050726172821	0.00950979642793447	0.014487276392038296	0.02101235230934479	0.01860335971123143	0.07215076506793193	0.015798476253246395	0.0	0.04082618554668244	0.0	0.05816986244204493	0.037783500908330186
GCCATCGAGCTGCGTG-1_2	0.0	0.03382464096749811	0.0	0.0	0.0	0.008038157791852373	0.00885433538494763	0.0	0.0	0.00936925350571406	0.0029514451283158766	0.0	0.0	0.01819371211224338	0.06075104034287708	0.06680660954585105	0.0	0.022515365795440983	0.01855890787188497	0.026649987361367113	0.022974930713025952	0.03903466148364108	0.006872852233676976	0.0019333359548058145	0.0	0.006931074316519061	0.046611237087427565	0.0	0.04194725605295882	0.0	0.03217944781682838	0.015252641937278056	0.04245733381071727	0.0	0.05557431548708973	0.019355057878332357	0.0	0.016296714764337108	0.035809829549797445	0.0	0.014004505310896288	0.020975056689342405	0.06601974122982526	0.0086819041342027	0.03806284418529317	0.009464655427388346	0.0	0.04880960052040663	0.036905520653130595
ACACTGATCAAGGTGT-1_2	0.0	0.0	0.0	0.0	0.0	0.0006959105481272969	0.007369614512471655	0.0	0.0	0.007084757617806658	0.0020876075297844004	0.0	0.0	0.01624790924848297	0.06525264374557938	0.07400857332081541	0.0	0.030285908222938297	0.019724429211888318	0.032244196837943204	0.020935689090450994	0.0	0.012278794679383781	0.0	0.00012726178906936924	0.0	0.0	0.0	0.04316161948650428	0.0	0.030074019819999777	0.012792538399007401	0.03234276166606994	0.0	0.06097162705678869	0.026820216226315745	0.0	0.009962808652872914	0.017790262172284643	0.013689426387839087	0.021549409237379163	0.007843953908093849	0.07331313477772061	0.01486476943718664	0.005264010366051183	0.0251306319629301	0.0	0.05602195772309826	0.034928439189570025
ACCAACGCTTATTTAT-1_2	0.0	0.0	0.0	0.0	0.0	0.001962624130111815	0.019391354425368032	0.0	0.0	0.013024446926365903	0.0	0.00783527696793003	0.0	0.017856763410406554	0.065807077973483	0.07519486474094451	0.0	0.02979453842940685	0.019046465066094292	0.02607432992182498	0.01229843789367599	0.0	0.015195081469013723	0.0	0.0	0.0	0.0	0.006634752666498698	0.042859885889839806	0.02396413110698825	0.02877623770189606	0.006909682111838446	0.021949715558738116	0.0	0.05796818844060579	0.02580532837354667	0.05924036281179138	0.012801198910936925	0.02082218655252363	0.013500461913160325	0.025021631459601384	0.004049238743116294	0.0738581146744412	0.014291991306326452	0.0	0.01497584541062802	0.0	0.0655862705930365	0.02848124590817844
GACATCGATTTATAAC-1_2	0.0	0.0	0.0	0.0	0.0	0.019806083352881382	0.020291185257171652	0.0	0.0	0.012285511219413138	0.0	0.0	0.0	0.02851010997884205	0.05135680645884728	0.065344279236989	0.0	0.022944265425468433	0.018431969904161835	0.027666613160045685	0.012999181153943058	0.0	0.022646515650933913	0.00022282516089287352	0.0	0.0	0.0	0.0	0.04683271157925536	0.0	0.029181910211973135	0.015445171779403586	0.020676691729323307	0.0	0.054288599616029116	0.022425199792776036	0.0	0.009635226639675478	0.02018522764911208	0.015180146132527085	0.01348609619286311	0.01790920449812578	0.07687170106137693	0.006983185431035159	0.0	0.04712609681553781	0.0	0.049476985200936484	0.030980779819894815
CAGACACCGATCGCTG-1_2	0.03751803751803752	0.03306878306878307	0.0	0.0	0.0	0.006990382359840488	0.010195083324335025	0.011337868480725623	0.0	0.009284642546902675	0.0	0.007349368318756074	0.0	0.017495530117446353	0.06598917391696042	0.07689060646419656	0.017063492063492062	0.032229010025062656	0.02543086785180569	0.028499655897075402	0.030848450491307633	0.0	0.01396778642728569	0.0	0.0	0.0	0.0	0.0	0.04193525528490966	0.0	0.03377501081998868	0.016215291147905705	0.02822532521780642	0.0	0.05735835855355115	0.027427450380901424	0.0	0.008999678302693626	0.0247904405207776	0.021520954060636602	0.02423469387755102	0.016347355268638068	0.06699441681434479	0.011153481000243234	0.0	0.018150448585231193	0.0	0.055876207045741165	0.027486201618952235
GGTAGACCGTTGGGCG-1_2	0.0	0.10090702947845805	0.0	0.0	0.0	0.011955586832434122	0.01369542526005111	0.00041572184429327285	0.0	0.010147674326778804	0.0	0.007815030774214448	0.0	0.02161176831285839	0.05601271221365413	0.06680608969860297	0.0	0.03459821428571429	0.02091014522857489	0.026293891573445218	0.01703042328042328	0.0	0.01646328634546602	0.0047186504659667335	0.0	0.012193556667950198	0.0	0.0	0.0423529963060493	0.0	0.03437057259010184	0.0006738544474393531	0.03212396069538927	0.0	0.055325416113777136	0.010407908481744757	0.0	0.014429301132217593	0.016611888200973274	0.014214327706391198	0.013646467358873374	0.004916932759498357	0.06767849997141714	0.0221421902094171	0.0	0.004811199842255743	0.0	0.06146536196797167	0.025337859809315695
TGCCAATGGGTACTCT-1_2	0.0	0.04062736205593349	0.0	0.0	0.0	0.012542028305575104	0.00807148256127848	0.0	0.0	0.005223316523956183	0.0	0.0	0.0	0.01779908750648854	0.0678134877506934	0.06891978860931504	0.0	0.029054220372359472	0.028035981143941884	0.02549405984254293	0.023927626606198033	0.018383543893747974	0.01250087663931552	0.0011075721232616362	0.0010990790874172798	0.0	0.0	0.0	0.0456983532660376	0.0	0.034869956683053864	0.014001197963462114	0.02480407367625413	0.0	0.05783079175894704	0.017843342080902273	0.0	0.009886307464162136	0.022465540523325434	0.026266061980347696	0.01713733739109679	0.007936507936507936	0.0707521103679567	0.01656348814035418	0.0	0.014926550330277039	0.0	0.052826182344836894	0.0351083709455739
GACGCCGTAAAGGCTA-1_2	0.017831374974232116	0.05650037792894936	0.0	0.0	0.0	0.005199781061850027	0.0072346398877011124	0.0	0.0	0.0042925959770309455	0.0	0.0	0.0	0.016812525992101437	0.06175256803200288	0.0768656537962885	0.0	0.025477570414130565	0.010166577233098498	0.02452448296921155	0.021723041068279162	0.04770003239390994	0.016001589639292144	0.0016056518946692357	0.0	0.0	0.0	0.0	0.04039344232316582	0.0	0.03148955794026873	0.005797287468446498	0.034331861399530574	0.0	0.05540389075695531	0.026319141888965322	0.0	0.010676819747506845	0.01868837422609493	0.0020366171159821953	0.025651927437641723	0.016011846915637003	0.06638655462184874	0.01373490572699668	0.0	0.02258700581681948	0.0	0.0670990092022375	0.03304674323521633
AAAGGCTCTCGCGCCG-1_2	0.0	0.0	0.0	0.0	0.0	0.0054343576511064196	0.0014397293308857934	0.0026455026455026454	0.0	0.004659243465213615	0.010600007198646655	0.024943310657596373	0.007849293563579277	0.020280669161908405	0.05344036741210995	0.06480779687696567	0.0	0.029548387337391097	0.03894399150669598	0.03205507860860645	0.021360859158478206	0.0	0.02451083526193983	0.013395724378383338	0.0003470776065528252	0.0	0.0	0.0	0.04663269877843611	0.0	0.03211779545967381	0.01743464681470072	0.020437999761308032	0.0	0.057761564969342045	0.019316840344127662	0.0	0.009543032899434284	0.021841320797982115	0.0	0.014608694354934957	0.016555601832569763	0.05557461079669963	0.01905860383369034	0.009313249109167476	0.03424036281179138	0.0	0.04907655439261857	0.02491729642781268
TGAGGTTGATCCCAAG-1_3	0.08668315811172954	0.0	0.0	0.0	0.0	0.035295957463445146	0.014415289925494007	0.0	0.05612244897959184	0.017046287835200416	0.00892632185149192	0.008422416585681892	0.0	0.032073873726197306	0.04038312986507649	0.03713268893068461	0.0	0.03053951843895453	0.025347204191260898	0.025594615388873206	0.04432791635172587	0.0	0.03214928583117096	0.02251844861258569	0.024029339627007266	0.0700380781243315	0.0	0.0	0.03749211378099627	0.04447536590393733	0.028233080435364287	0.015177769220895905	0.025967697020328598	0.0	0.040924922754000226	0.027711958691091918	0.003968253968253968	0.017952278950796003	0.009305969578842773	0.032585873855715125	0.025808569041651748	0.016648155860983848	0.05061357876483927	0.028721292438544044	0.0	0.02243912057576654	0.0	0.03755611401078248	0.033959409130127516
ATCTCATAAACCTACC-1_3	0.0	0.0	0.0	0.0	0.026077097505668934	0.043928375948080384	0.02449339524169456	0.0	0.04289493575207861	0.016499136968220123	0.019400352733686066	0.009718172983479106	0.0	0.0284615407965953	0.043429882519364464	0.050374757881144205	0.0	0.029037437343358397	0.027531114226861227	0.02888065993959287	0.11255196523053666	0.03498542274052478	0.025580335226874255	0.005282267049401649	0.0067217363135730485	0.0629144739656869	0.0	0.0	0.045096600468144246	0.026180169037311893	0.03396798269788249	0.018418688230008983	0.026514699447030273	0.0	0.048319242246731675	0.017214875962869542	0.2165532879818594	0.02588682531836264	0.010662692043109379	0.03308977912152515	0.09229547081990691	0.047572770604840574	0.04747327502429543	0.01971376786008521	0.05782312925170068	0.015350488021295475	0.0	0.04080865544233029	0.03506718174841638
CTAGACATATATGTAG-1_3	0.0	0.0	0.0	0.0	0.0	0.01721010243177731	0.019049418709282655	0.028684807256235827	0.06500377928949358	0.03445358242799607	0.009502213583846238	0.009070294784580499	0.0	0.030935533517289112	0.03434185734028748	0.04185810041577383	0.0	0.03467373791621912	0.03324332277440238	0.0349628867006526	0.05054799697656841	0.0	0.029799892465577297	0.01957584575255921	0.03482345319080013	0.07459461772130235	0.0	0.0	0.03828930765854729	0.0	0.029621491518485227	0.03943652932871262	0.039970959143891475	0.0	0.03723925676850403	0.021877415135842102	0.2395124716553288	0.020276738146238888	0.010102168208107214	0.03663811203493743	0.054324800095476786	0.05395899856541256	0.04637664589645382	0.024660844730048884	0.0	0.023148969732820664	0.0	0.0382127591677176	0.04105695815611139
TGTATACGGATGATGA-1_3	0.0	0.0	0.0	0.11337868480725624	0.0	0.03230901556024709	0.02582514487276392	0.0	0.023242630385487528	0.020154330388871967	0.00669474138861894	0.018545513443472626	0.0	0.01993157816450989	0.03387895028397383	0.042768352947170005	0.03973922902494331	0.031007578469984486	0.03133925325855533	0.023459885717237804	0.1221182917611489	0.0481859410430839	0.028777146597470604	0.022911669484749583	0.022698875468554768	0.04055962007444487	0.0	0.0	0.037324674493453294	0.0	0.03412519620862665	0.00487742266718008	0.07975295381310418	0.0	0.03889779325075793	0.02307065148156641	0.0	0.016802799551193025	0.010420647659812989	0.020744100109179476	0.09639052989616899	0.10776759683465223	0.042782827416680956	0.022934664061703112	0.0	0.016947648624667258	0.0	0.031224397742858984	0.028125718101134654
CATTATGCTTGTTGTG-1_3	0.0	0.1082766439909297	0.0	0.0	0.0	0.021323011963406052	0.008413418277363855	0.030763416477702192	0.017762660619803475	0.01793188253742625	0.006136846272900695	0.017796404275996113	0.04046746903889761	0.03109641893348147	0.03202588445916547	0.03568907312275361	0.0	0.033002894140112184	0.03091228009439569	0.03052091463110875	0.10373362307886118	0.0	0.03087523669261519	0.02189584889832619	0.021287426535239948	0.04819663714542421	0.0	0.0	0.03764869523078048	0.0	0.03665602546982179	0.012792538399007401	0.038369733858455664	0.0	0.04317611453810142	0.02344008764554511	0.0	0.027560043625293254	0.018025936966546918	0.029310489627949944	0.05897556390977444	0.045212642880281366	0.04853655748013491	0.013836907311944386	0.0	0.02137434684018535	0.0	0.03837692045695139	0.03417836223080692
CCAGGGACGTGGCCTC-1_3	0.0	0.0	0.0	0.0	0.0	0.038494018296973964	0.023683547493071302	0.020256991685563115	0.016628873771730914	0.01046919597026207	0.04864485476730375	0.005041302235179786	0.0	0.034427961278219454	0.033701646339008975	0.0474641331391184	0.0	0.029580088614393124	0.01670388257084004	0.034792219030275524	0.09013605442176871	0.0	0.035346097201767304	0.01361199585807348	0.020026377898098014	0.05863603302956403	0.0	0.0	0.03358100632726209	0.030045351473922902	0.03145071695526135	0.003968253968253968	0.037743167442415564	0.0	0.04478444838667231	0.024820165269603473	0.15759637188208617	0.02585740178424311	0.00963718820861678	0.01706979087931469	0.07417725862274735	0.06285575454671664	0.04434345166638084	0.02556316644304781	0.0	0.03914029379867889	0.0	0.045353008140558884	0.03187393504246823
AGACTAGCCTTCCAGA-1_3	0.03308596165739023	0.0	0.0	0.0	0.0	0.027875518023301276	0.03649713853795487	0.030612244897959183	0.0	0.01650477769880755	0.000989813914983983	0.010386297376093295	0.0	0.02854198350469148	0.047668405203727025	0.05531902505767705	0.0	0.03300009696861201	0.03018815668761143	0.033505292542837586	0.11441011589821114	0.051587301587301584	0.013500245459008346	0.007228710366612927	0.0	0.021049929405724553	0.0	0.0	0.043445637663667616	0.0	0.04132619152428055	0.010749582852008728	0.031746031746031744	0.0	0.05106083449459952	0.02567793659286436	0.0	0.011865530525935865	0.024217177507707202	0.009721172419585119	0.09282879818594104	0.23541117127122957	0.056281560243144874	0.021863647419752216	0.09386135406543569	0.0468894804298531	0.0	0.04204216643806823	0.044742307375467714
TTGATCTAACTTTGTC-1_3	0.03947639661925376	0.0	0.0	0.0	0.029336734693877552	0.034646962233169126	0.030189324407011484	0.013416477702191988	0.0	0.0125844699405467	0.00662275492207465	0.0014779721412374474	0.048055119483690914	0.028769651546473117	0.04848256575101159	0.056659711110487294	0.0	0.0315968492660222	0.0343338353152966	0.03024323371876551	0.1370386117409927	0.053206997084548104	0.01631717979287935	0.01673154811057371	0.011187468184552733	0.03024857741838874	0.0	0.0	0.044997165532879815	0.0	0.03705306664989723	0.00719847687502674	0.05293988940605482	0.0	0.051306298950870646	0.008501278164199513	0.0	0.01491380866071919	0.02781599531198247	0.024460401444528428	0.10436433345267931	0.1340413716507011	0.06698298366965834	0.018956602248742634	0.04745707806932297	0.03489105787242433	0.0	0.04903666473355242	0.045340634660492624
ACTTGGGACCCGGTGG-1_3	0.0	0.1651549508692366	0.0	0.0	0.0	0.03166002032997107	0.0159540006478782	0.0	0.011810279667422525	0.01382543066978035	0.015441097073750135	0.03099692257855523	0.0	0.02603915283203866	0.04023745311029456	0.04880429934468056	0.0	0.029607127938894855	0.02462596573828853	0.03417597036102209	0.13147203325774753	0.0	0.049442457395329265	0.026129526955290788	0.016428340043500394	0.0780815470842425	0.061350466112370876	0.0	0.03500852625996635	0.0	0.027660946560969867	0.003059085269327857	0.03689780005569479	0.04089731130547457	0.042278280068338996	0.023856234129107323	0.0	0.014772575696945445	0.006668959718718948	0.012849584278155708	0.07282715717866094	0.102457309454394	0.04711503649078679	0.024205760735666815	0.05839002267573696	0.04344868382135463	0.0	0.0466233403600502	0.040991922581652164
CAGTTCAAATTGACAC-1_3	0.0	0.0	0.0	0.0	0.0	0.036273359918680116	0.03021631933196559	0.0015117157974300832	0.0	0.011569138434810076	0.0	0.01708778749595076	0.0	0.029891296098983992	0.041051134457727866	0.055223373164029484	0.0	0.025168016768110753	0.01599995384073901	0.02816201066811319	0.1934760015117158	0.0	0.020495827196858125	0.0044565032178574705	0.0	0.038441791811064045	0.0	0.0	0.037733272072269765	0.0	0.03510423564024123	0.01916741539383049	0.03407327843418069	0.0	0.04889921477796432	0.013142585373725021	0.0	0.023060204473946442	0.022930520522815866	0.01473922902494331	0.12840881966821815	0.17004488870378084	0.049600792698031596	0.014264529341148224	0.0	0.02735876959479444	0.0	0.0461569381925075	0.04219291285666593
CTACTATCTTTCAGAG-1_3	0.0	0.12226001511715798	0.0	0.0	0.0	0.04287278129642662	0.020003239390994493	0.03424036281179138	0.0	0.01761600162453041	0.021092034697476874	0.032859572400388726	0.0	0.027962188891620905	0.03949373494114467	0.04813265670015523	0.04903628117913832	0.03446954439670605	0.03366164107712635	0.028574380660862122	0.06593285462333082	0.03231292517006803	0.025042663113355308	0.0023986473201997563	0.029987505206164097	0.07010225473837334	0.0	0.01612496850592089	0.038521322507497624	0.0	0.035488946348885754	0.03803533992213237	0.013913752635557147	0.0	0.046699282525097356	0.021898647099289154	0.0	0.015184505174618867	0.00871359779867003	0.019001427731586463	0.04703723594701038	0.0350085612476283	0.0605613674041045	0.014135065791022292	0.0	0.05009366065266686	0.0858843537414966	0.04542051371744007	0.029816643037074615
GCGCATCCAGTCAGCA-1_3	0.0	0.0	0.0	0.0	0.007511337868480726	0.04369379935882399	0.004310189684339345	0.0626228269085412	0.0	0.006278133143804786	0.0	0.030531260123096857	0.0	0.035230870572236034	0.043864037584602736	0.052184346151726776	0.031235827664399092	0.03144020766201217	0.018475244211340176	0.027216419521429402	0.03739134542705971	0.0	0.01615938471608575	0.0038535645472061657	0.008607524642510066	0.0123433021007145	0.0	0.0	0.04025914801404433	0.01396619253762111	0.034279327101513074	0.032077610918581266	0.008662529339221068	0.0	0.05002692446511736	0.035899003796275065	0.0	0.01359759590110554	0.017650131213534103	0.005584950029394474	0.026867764649719537	0.04538618168355778	0.07078450427790163	0.013421054696388358	0.0	0.022567287784679087	0.0	0.05271725289123318	0.043836145038002455
CTGGTAACGAGCTCTT-1_3	0.0	0.0992063492063492	0.0	0.0	0.0	0.0246618187504887	0.020813087139617752	0.0	0.000944822373393802	0.025112532575219143	0.009322247417485512	0.025368480725623584	0.0	0.02981996011255908	0.04662997912605448	0.04947282290571738	0.01598639455782313	0.03666439163384652	0.042437670572894125	0.033297723754541146	0.043524817334341145	0.0	0.02351731070435047	0.014562279632469559	0.009695034476375585	0.025927352072904634	0.0	0.0	0.03831730945066199	0.0	0.03261964564691202	0.013059940957515082	0.028483908183156305	0.0	0.04731043353409102	0.015363448750286631	0.21768707482993196	0.013250398198495085	0.013777421080791868	0.029877383051986228	0.03803780284043442	0.036107640335045585	0.060630919034280376	0.015308084017920894	0.0	0.012737848762693483	0.0	0.04093139285484153	0.03904085534787529
ATCTGCACCTCTGCGA-1_3	0.0	0.0	0.0	0.0	0.0	0.041707717569786536	0.006019868264766224	0.0	0.09476568405139833	0.01977076070892702	0.007882518086599719	0.041362973760932946	0.060526774812489095	0.02805325610833356	0.030629496092604413	0.038253999444803136	0.0	0.027959593925289412	0.03458771125074288	0.03236597052707712	0.06483056185437137	0.0	0.03720457255066975	0.020218106510426905	0.020026377898098014	0.0614170196380439	0.0	0.0	0.029836195230780484	0.0	0.03009128248000306	0.006834809395456296	0.0200302343159486	0.04470359572400389	0.0388066358369651	0.021189499520157626	0.0	0.013383784886503622	0.03831944762923896	0.026266061980347696	0.04551930421291323	0.06153685964181591	0.041469921301854076	0.02617909909061664	0.0	0.0365276545400769	0.0	0.0346855927756759	0.03455556856267045
CTGCACCTAGTCCACA-1_3	0.0	0.04402872260015117	0.0	0.0	0.0	0.021557588552662443	0.006352805672533564	0.0	0.0	0.013532112679234215	0.01369542526005111	0.02453838678328474	0.0	0.030487786368451886	0.03909599906460189	0.04818516127221177	0.0026077097505668935	0.03249660609857978	0.0221679850905587	0.035431530898228564	0.18944475938523558	0.0	0.006376089954882296	0.011010184420589045	0.002556805034939146	0.03869849826723142	0.08276643990929705	0.0	0.039606534818228366	0.0	0.037459972207117394	0.0042998331408034916	0.07795281855432232	0.0	0.04738177411879846	0.02012790134780504	0.0	0.03396260464970302	0.008821880812249994	0.024712354077433444	0.10864960019095357	0.09673052894627239	0.05683225671220869	0.01426060620326562	0.0	0.04195011337868481	0.0	0.03989579593677796	0.026716613987851353
CGAGGATCGGGAACGA-1_3	0.0	0.0	0.0	0.0	0.0	0.027468918601923527	0.04999460101500918	0.025547996976568406	0.01889644746787604	0.036185286718335756	0.006262822589353202	0.023100907029478458	0.0	0.024853761227828928	0.035504875379286684	0.04574915706768723	0.03299319727891156	0.03609656581931018	0.02909475919290532	0.019577888112120356	0.0988677878558831	0.0	0.011717745517450967	0.022787149541897683	0.014438428432597529	0.03750053480511702	0.07029478458049887	0.0	0.037107517738278105	0.0	0.03620473021545033	0.004385401959525949	0.04249711580538648	0.0	0.043710376250243745	0.02329995668679457	0.0	0.015327699707333914	0.005554281637748733	0.04929873183841438	0.08354964792934717	0.06982044518487668	0.050758398597534254	0.024260684666023272	0.0	0.02263630089717046	0.0	0.03960429458206377	0.02737780899485352
CAATGAGGTTCGACTA-1_3	0.0	0.0	0.0	0.0	0.0	0.024044100398780202	0.01951733074182054	0.0	0.0	0.024430004174140634	0.011967750062988159	0.03415532879818594	0.0	0.028950268192953217	0.03813089056417157	0.047144946928794444	0.0	0.03415719357918606	0.029709254354837778	0.03449885514281655	0.13688901486520536	0.02397149335924846	0.033680482502279264	0.005374018586239891	0.0	0.04545843494630557	0.0	0.0	0.037321817167727304	0.0189136260564832	0.04055923620127768	0.014963847174089762	0.03070175438596491	0.0	0.04750199621524987	0.02493057147952814	0.0	0.02161256659526556	0.02045275038854493	0.009952128999748048	0.09594298245614036	0.11251099079087418	0.05140151298614684	0.022683583237216455	0.029154518950437316	0.04113181504485852	0.0	0.036667801987732396	0.04200214183825219
TTCTATGCCTTTCGCA-1_3	0.012987012987012988	0.0	0.0	0.0	0.0	0.023316912972085387	0.025996112730806608	0.049395313681027966	0.0	0.011777845466544827	0.0	0.01680434078393262	0.015000872143729287	0.029774426504202752	0.03592992564735108	0.04502241061486493	0.018764172335600907	0.0323921783625731	0.019205137525748213	0.030369620047639344	0.1408572688334593	0.0	0.012191130747831779	0.005806561545620175	0.01308482576704151	0.03765028023788131	0.0	0.010833963214915596	0.03797100157267208	0.03643578643578643	0.03887551032738635	0.03453771445685192	0.024137725265544814	0.0	0.048735659881912835	0.01680297587199674	0.20294784580498867	0.0157043209440639	0.020841295319625978	0.008860334257159654	0.14617272347535507	0.08679254014530982	0.05586901427237562	0.012499117293976415	0.005668934240362812	0.027605244996549344	0.0	0.03760674319344337	0.03983212150379591
CTACCCTAAGGTCATA-1_3	0.07905586477015049	0.0	0.0	0.0	0.0	0.016608022519352568	0.006946694021523953	0.0	0.05423280423280423	0.02701909951376902	0.023251628693805565	0.02601635892452219	0.0	0.029352481733434115	0.03227554758167003	0.037121252291226745	0.0	0.026387583542188807	0.02216221518293492	0.027233025024493117	0.06690129755605946	0.0	0.03472660541879982	0.013094255043057685	0.023508723217178028	0.05551277114619433	0.0	0.0	0.032367785824007025	0.0	0.027071550026572164	0.008482009155863604	0.05480964315550782	0.0	0.03697397548314751	0.022998462805846432	0.0022675736961451248	0.02099074924087282	0.02288593339957706	0.031746031746031744	0.04634726697696623	0.045328335415798976	0.04422721469540197	0.02753650479799763	0.0	0.014808242137434684	0.0	0.027046723064507717	0.030109303122141145
TCACCGCTCGGCACTC-1_3	0.0	0.0	0.0	0.0	0.0	0.03203534287278129	0.027993737177410646	0.029516250944822374	0.0	0.02174501641452601	0.010833963214915596	0.017836896663427276	0.0	0.034118332741396425	0.043042689039549324	0.047753168209053454	0.0	0.03637441818832796	0.03116904098365385	0.03220821824797182	0.08686067019400352	0.020732102364755426	0.02628749094139374	0.0	0.009556203433754453	0.031446540880503145	0.0	0.0	0.04237528344671202	0.0	0.03458204017514201	0.025959440379925557	0.029398894060548197	0.05344995140913508	0.05256823462702878	0.008293204922418406	0.268140589569161	0.009894153739927343	0.01370098601238248	0.00959519610313261	0.05646929824561404	0.049481697440881114	0.06280893309704834	0.017371654544170608	0.0	0.02349403529527753	0.0	0.04011212062632902	0.03137532897161414
TACTTTACTGAGCCGG-1_3	0.0	0.029667422524565383	0.0	0.0	0.0	0.03298928766909062	0.02262174711154303	0.014134542705971278	0.026738473167044596	0.014383862997935492	0.02627506028866573	0.030166828636216392	0.0	0.032105747252046735	0.04343036171921572	0.0478800109375861	0.0	0.03289939879460556	0.029839077276372805	0.026264370679109722	0.027399848828420257	0.0	0.015370409332117727	0.0005308481774212575	0.0	0.014354169340692252	0.0	0.0	0.04068717540779753	0.011544011544011544	0.036150476141154304	0.016397124887690927	0.018826828977204918	0.0	0.050552202548074306	0.016488742812980375	0.0	0.017864008348437415	0.023516522713954494	0.01431930797010162	0.03371897004415801	0.03147993891434125	0.05162255378341813	0.024880540451474708	0.006235827664399093	0.0225377107364685	0.0	0.03341526055618459	0.036918527768022444
GCTTGGATCGATTAGG-1_3	0.04864976293547722	0.0	0.0	0.0	0.0	0.026405504730627884	0.027174891120469353	0.03476946334089191	0.0	0.02211166390270868	0.0017456718136990247	0.017836896663427276	0.0	0.02819441029423818	0.03914248145017376	0.05372465354780152	0.0	0.027509249313760593	0.03078534212667255	0.026311419604456918	0.03421044343663391	0.06584062196307094	0.02178740912172429	0.0036176320239078292	0.007392753019575177	0.0	0.0	0.0	0.040374583973374296	0.0	0.033717057604263384	0.004599324006332093	0.04215896885069818	0.0	0.05040080197386187	0.019299854773370023	0.0	0.02013550518246514	0.02250375805753013	0.013647434282354917	0.02523421649361499	0.029894951177750012	0.06054898149736085	0.02082401588086215	0.036119209588597344	0.01715468796214138	0.0	0.04839229331786842	0.03569369111570696
CGGTTATCCAACAGTG-1_3	0.0	0.0	0.0	0.0	0.0	0.031229963249667682	0.024727351257963503	0.03397581254724112	0.0	0.03859387867916653	0.00016196954972465177	0.01777615808228053	0.0	0.02611959554013484	0.043736091224317285	0.04625912721805825	0.033560090702947847	0.03275487826709631	0.019634995643719743	0.026526368616337233	0.03319475938523558	0.0	0.023593286111695536	0.0	0.0006247396917950854	0.0033157917254952297	0.0	0.0	0.0414157934679248	0.007060399917542775	0.030984008611601246	0.02076113464253626	0.023133229900147195	0.0	0.04819320721374855	0.012607539894859318	0.0	0.01810528132821756	0.008917424647761726	0.022570756697740824	0.029377759875880177	0.03083206071544264	0.06463156691247927	0.021659644249856804	0.0	0.03417134969930001	0.0	0.04759143170123259	0.022190138005489003
CAGACCTGTAAGTGTT-1_3	0.0	0.0	0.17142857142857143	0.0	0.0	0.014496833216045038	0.014541266241946514	0.0	0.0	0.013808508478018074	0.020282186948853614	0.017836896663427276	0.0	0.031483454604510255	0.04182695901691192	0.05263141478507955	0.07743764172335602	0.032031343239050006	0.02538470859081546	0.03163901850406558	0.054744583018392544	0.01870748299319728	0.01349440119690488	0.0027328850615390664	0.0049979175343606835	0.0	0.09284454522549761	0.0	0.04180953295296613	0.019016697588126158	0.03394208870787757	0.011990330723484363	0.027807614273779688	0.0	0.05318149943112489	0.024633323991269416	0.0	0.008438669585481251	0.009057555606512268	0.016250944822373395	0.04288623344074472	0.05479198482113934	0.06447055012481183	0.027136344733972022	0.0	0.024677117223701073	0.0	0.051565055431283924	0.04661316406741154
CTGACTGCGCAGCTCG-1_3	0.0	0.0	0.0	0.0	0.0	0.013996403158964735	0.007675556995284887	0.0	0.006424792139077854	0.011163005832515427	0.003959255659935932	0.02063087139617752	0.0	0.026617429658164025	0.04138178235509476	0.04470270455729289	0.0	0.030292434956438716	0.03344526954123465	0.029579013596216897	0.06523998488284202	0.03919663103336573	0.022921195969796852	0.0061014771997430954	0.007057244666574113	0.021071321610405168	0.10569412950365331	0.0	0.04355593043669081	0.04447536590393733	0.03097476075802806	0.01295297993411201	0.017782551617138084	0.0	0.04653176426322879	0.02002598792325919	0.0	0.018807523009203683	0.022083365181278503	0.03159905937683716	0.04336734693877551	0.04251700680272109	0.0562129613750262	0.011804721888755502	0.0	0.023356009070294784	0.05045351473922902	0.03933734070985183	0.02878474525565484
CCATACCTTTACTTGT-1_3	0.0	0.0	0.0	0.0	0.0	0.017554148096020017	0.013668430335097001	0.0	0.0	0.015551494229532609	0.009106288017852644	0.017796404275996113	0.05459619745334031	0.02815039447282706	0.0410990544428535	0.053856174901566925	0.0	0.02802113169829335	0.029342865220727817	0.030077178688128356	0.0671453766691862	0.0	0.015487294574187063	0.013467814871613385	0.008630663149613587	0.018675394686176357	0.0	0.0	0.03692864914783118	0.016130694702123274	0.03536934077600589	0.0020857399563599024	0.019672196363925688	0.0	0.047965181567072565	0.033843749734600456	0.0	0.01542185501651641	0.007694463553211546	0.002834467120181406	0.05656626685762024	0.05387801379055023	0.05896263267211647	0.021130020635705262	0.0	0.033116434979789014	0.0	0.042528513435144015	0.03759272988991645
GTAATAAAGGGCTCCC-1_3	0.07761286332714905	0.0	0.0	0.0	0.0	0.031229963249667682	0.01922938487564338	0.0	0.08512849584278155	0.027098069741992983	0.019166396717417124	0.04045189504373178	0.0	0.026055848488435982	0.03383678069706327	0.04085271583797817	0.0	0.032457445697577275	0.02444709860195138	0.02461858081990594	0.05560279667422525	0.0	0.021010122261963204	0.023291782994508015	0.02560275811004674	0.05825097334531297	0.0	0.0	0.030801399861019676	0.04292929292929293	0.03044208439221257	0.019263680314893252	0.03741496598639456	0.06519274376417233	0.043219183113313686	0.01719364399942249	0.17687074829931973	0.012936547167886763	0.02382226298759204	0.03516838834299152	0.04120420097863707	0.0462075986857328	0.05237047199832314	0.019023295592746903	0.0	0.016799763383614316	0.0	0.03783994427721472	0.025912340717038886
GTGAACTCCCATTCGA-1_3	0.0	0.0	0.0	0.0	0.0	0.02479474548440066	0.0173217435122197	0.08000755857898716	0.025888133030990173	0.028745163073521283	0.030396285498326316	0.040026724975704565	0.0	0.03166862461182599	0.031794910130859895	0.047109077468676604	0.0445578231292517	0.028096655328798185	0.033808773721532716	0.02936406458433658	0.06465734441924918	0.0	0.023815368071627277	0.008454248751523731	0.024978018418251653	0.04250631070038078	0.0	0.0	0.04115291950113378	0.0	0.030355154568624622	0.010867239977752107	0.048792616461789395	0.0	0.04235622626274156	0.030399925263488666	0.0	0.021736145438567583	0.007318657800198731	0.02198286722096246	0.05239288697935315	0.06751816372807626	0.048367918596009835	0.01628102221280669	0.0	0.023375727102435177	0.0	0.033097677501311755	0.02697025272824235
GTGGTTACTTCTTTCG-1_3	0.0787466501752216	0.11092214663643235	0.0	0.0	0.0	0.023543670341699897	0.009529208508800345	0.02328042328042328	0.012093726379440665	0.01953385002425514	0.030756217831047764	0.021865889212827987	0.0	0.02031861383553868	0.03727647722938147	0.0460543074023129	0.0	0.03169288548752835	0.02457403656967452	0.023283682879172825	0.04692617787855883	0.0	0.03194473665754962	0.004948029308062338	0.027488546438983758	0.044581354554400376	0.0	0.0	0.03748811352497988	0.0	0.03711533553062334	0.03297608351516707	0.028125870231133387	0.0	0.04791233668951151	0.017291311031278928	0.0	0.02023946833635415	0.028873347091645647	0.02614008566389519	0.04896541950113378	0.06648850016196955	0.05272108843537415	0.019619612550902714	0.054988662131519275	0.02313911071675047	0.0	0.03500471004820512	0.034559904267634396
TCAGAACCTCCACAGG-1_3	0.0	0.0	0.0	0.0	0.0	0.031785127844241146	0.025762156714537666	0.0	0.046296296296296294	0.0194153946819192	0.008296440269229386	0.025550696469063817	0.0	0.026957413933891273	0.03693768293454322	0.03777262089307678	0.0	0.0314280865855114	0.029112068915776657	0.03104767808940772	0.07712112622826908	0.0	0.024306286088318488	0.011816287208525029	0.04039983340274885	0.05191888075985111	0.0	0.031872008062484254	0.03187061114768488	0.0	0.029668963833494245	0.007572840456937492	0.043233082706766915	0.0	0.03944051014331002	0.017817863724765813	0.0	0.021524295992906967	0.014076791765395297	0.028659611992945325	0.06499507697815969	0.053623490212411494	0.04445492482707369	0.020066850269519574	0.05895691609977324	0.019008182983338263	0.0	0.029565908456300877	0.03984729647116973
CCACTATCCGGGTCAC-1_3	0.037311894454751596	0.01492819349962207	0.0	0.0	0.0	0.01749159433888498	0.021397977180290104	0.0	0.0	0.01394388601211629	0.009844149299931612	0.02988338192419825	0.0	0.02295349197242485	0.033469234411149636	0.04850746656602424	0.006916099773242631	0.035961369196801526	0.02239589644169797	0.03222021111129562	0.11674855127236079	0.0	0.024954999181803307	0.00773989750042599	0.004049238743116294	0.01405467847516365	0.08692365835222977	0.014949189552364156	0.03765098109136127	0.0	0.03773370867288369	0.034387969024087625	0.04744002864303616	0.054583738257207644	0.049455142889906684	0.04221763611811766	0.0	0.026222253607325285	0.02120436189457056	0.028050726463424876	0.11041741257906672	0.0798278495071498	0.05352617237371139	0.025033542828896263	0.07798833819241982	0.017775805974563737	0.0	0.03425601183188657	0.02302476121104911
ACACCACATAATTAGC-1_3	0.0	0.0	0.0	0.03552532123960695	0.0	0.00989131284697787	0.031350106180038154	0.013265306122448979	0.0	0.005037172414571136	0.001853651513515459	0.017472465176546808	0.0	0.024053887507702768	0.03970266607629245	0.05356350090089528	0.0	0.03142715419501134	0.028480264030972865	0.025230216849419455	0.15895061728395063	0.0	0.029677162961404494	0.0011337868480725624	0.0006363089453468462	0.035746374021306634	0.0	0.0	0.04065288749908565	0.0	0.04208698161156796	0.023092884952723228	0.035117555794247524	0.0	0.052680001543070426	0.028799035219580965	0.13690476190476192	0.016233944558215443	0.018274350938877422	0.020555135634500715	0.11802198949755341	0.0963718820861678	0.05778406600735532	0.012165650573955073	0.0	0.002691511387163561	0.0	0.04575497316653319	0.03876337023018258
GCGGGCATTACGATGC-1_3	0.0	0.0	0.0	0.0	0.0	0.033693017436859804	0.01607097865601267	0.0	0.0	0.023504924357802822	0.0	0.017472465176546808	0.0	0.02682536646965792	0.038549711234169635	0.04926644354822779	0.023582766439909298	0.03497956200023869	0.0284427596314183	0.03136318264761831	0.13233812043335852	0.0	0.012506720901418987	0.00462034524792576	0.0	0.015188465323236212	0.0	0.001595700008398421	0.03799386017847999	0.0	0.03501299015165247	0.004695588927394858	0.04594820384294068	0.0	0.045376839464131805	0.01923615888302887	0.0	0.014984425142606062	0.019510051211495835	0.027441840933904425	0.11147287862513426	0.09409273913647091	0.055476476304807634	0.03293081938657816	0.06422092646582442	0.03331361530119294	0.0	0.039176247855930824	0.02488261078810109
AGGATTGCTTACGACA-1_3	0.0	0.0	0.0	0.0	0.0	0.010219720071936821	0.03396861390058669	0.0	0.0	0.02138965038751819	0.0132455098441493	0.01739148040168448	0.0	0.034556973168562384	0.03590261125582946	0.04821739180159302	0.0	0.03401267305167681	0.02008793339218639	0.02798949794184015	0.18197278911564627	0.0	0.03082263833368399	0.021286356546472155	0.004697116942014901	0.0416506225131562	0.0	0.014991181657848324	0.03977683143149733	0.0	0.039825573151138285	0.022643648654430325	0.023003938417472253	0.0	0.04777996027122105	0.03439153439153439	0.1360544217687075	0.015827899787365925	0.012700960534026345	0.01646090534979424	0.09501432151808091	0.11916331158313666	0.05326035175975152	0.020576858194258096	0.056851311953352766	0.007394262052647146	0.0	0.03960736301737655	0.04077513733345473
CTCGGGATAACACCTA-1_3	0.0	0.024376417233560092	0.0	0.0	0.0	0.029986707326608804	0.02741784544505633	0.0	0.0	0.015923782448302705	0.041806140445596225	0.01739148040168448	0.0	0.03145309886560604	0.038932112715472214	0.04921653821241166	0.0	0.028960981322353502	0.02265842723857991	0.028720140076643624	0.16472978080120937	0.0	0.024697851649250764	0.011704874628078591	0.0029154518950437317	0.02815214135968853	0.0	0.0	0.03820073056104162	0.03349824778396207	0.04405924051694268	0.023563513455696745	0.020199307793292754	0.0	0.049567438254723935	0.02049733751178374	0.0	0.01800720288115246	0.005286758898315881	0.0	0.12406015037593984	0.09684622148178999	0.05438937479753806	0.022781661684281557	0.0431648850016197	0.014680074928522134	0.0	0.038887814936529416	0.039186101464167566
CTGAGCGAGACTTATT-1_3	0.0	0.0	0.0	0.0	0.0	0.03438110876534522	0.03997048554871684	0.0	0.0	0.020786092214663644	0.008908325234855847	0.01733074182053774	0.0	0.03307105974920088	0.037420716384609636	0.04783634376874699	0.0	0.030519938238453274	0.03217588986400328	0.029684181782287093	0.16879251700680273	0.007126660187884677	0.016434065034948687	0.010151652183031209	0.009683465222823824	0.05790869807042314	0.018140589569160998	0.03237591332829428	0.03817787195523371	0.0	0.03636995853262458	0.03085825525178625	0.0209651111906751	0.0	0.04885931689540572	0.02860370115586809	0.0	0.029347032930819385	0.02129353614104818	0.025090283026790963	0.11489661654135339	0.1225183951131473	0.04932068065321367	0.016559565002471577	0.0	0.011988563541358573	0.10870181405895692	0.04427752156342916	0.026098776030488678
CAAGACTCAGAAGCGC-1_3	0.0	0.0	0.0	0.0	0.05399659863945578	0.04834623504574243	0.01895943562610229	0.0	0.06320861678004536	0.013684412405094708	0.01293956736133607	0.017108033689666343	0.0	0.029657556909421512	0.03839876328102388	0.05143368672549258	0.0677437641723356	0.032808024525599715	0.029314015682608923	0.03413261154746683	0.14540028974552785	0.0	0.036959113542324146	0.011790072483714102	0.0066291822851589615	0.0	0.0	0.0	0.03593658565576768	0.0	0.036554915604088294	0.02247251101698541	0.06716195250029837	0.0	0.046345221845438246	0.02822577220651057	0.0	0.029264647035284704	0.014306096970623456	0.054043839758125475	0.10487528344671201	0.10126567633856264	0.051363402503858686	0.009168373231645599	0.0	0.015389924085576259	0.0	0.035632205069668826	0.03209072029066566
TCTTCCCATGGGCACA-1_3	0.04916512059369202	0.0	0.0	0.0	0.0	0.020580186097427476	0.007036677104704315	0.059297052154195014	0.0	0.014947936056678062	0.003329374077673397	0.017836896663427276	0.0	0.023490788551029516	0.040408527457193075	0.051334915748356504	0.02647392290249433	0.03441266857620241	0.02494042570378448	0.026429503181798892	0.07786911060720585	0.0	0.017591228931435117	0.006435714941082406	0.0	0.03187438497411543	0.10859158478206098	0.0	0.03890020389876381	0.0	0.035325567602426146	0.0168035767766226	0.02389903329752954	0.0	0.0480513187174971	0.01890918664594427	0.02947845804988662	0.018401478238354165	0.009286860811740426	0.04157218442932729	0.05015887934121017	0.04675135360266556	0.05843289696831113	0.015590549945468383	0.0	0.03766144138814946	0.0	0.04806703917471364	0.039235962071252975
TACCGCGGACTTGCAG-1_3	0.0	0.0	0.0	0.0	0.0	0.011900852294940966	0.013848396501457727	0.014436885865457294	0.002834467120181406	0.024334111754154397	0.01994025123276824	0.019922254616132166	0.0	0.021097238538431883	0.041917527788799376	0.051807456896865424	0.0	0.03534412668576203	0.025142372470616747	0.031002474219956493	0.03980851599899219	0.04267897635244574	0.020782196039927998	0.018658330384176792	0.005113610069878292	0.047405125572241476	0.0	0.0	0.03493537872138103	0.0	0.03332063294775949	0.007904419629487016	0.021880097068066994	0.0	0.0490973830688183	0.015923972585288798	0.0	0.015239429104975324	0.014274249025452877	0.025615184345343076	0.039581841508533236	0.04266740709889398	0.05668172030717049	0.015339469120981726	0.0	0.028384107266094843	0.0	0.041707706988975114	0.039838625061241834
AGAATTATGGATTCGA-1_3	0.0	0.0	0.0	0.0	0.0	0.0355461724919853	0.036614116546089336	0.0	0.0	0.014801277061404994	7.19865e+10	0.02959993521218011	0.07116692830978545	0.03283580277269319	0.0413362583692254	0.05725181712605568	0.0	0.029974489795918366	0.030052563858452626	0.026892612211686952	0.050697593852355755	0.0	0.02799401547560605	0.014221488209927515	0.0019899116109028643	0.0030376930646472426	0.09838750314940792	0.0	0.042194128995684296	0.0	0.03414369191577302	0.021766568262525137	0.03251183514341409	0.0	0.05101116030969212	0.022629026641867733	0.08616780045351474	0.01949014900077678	0.027605798873856658	0.0021206013269505332	0.036609380594343	0.038213244481466055	0.06292707559214161	0.022918971510172696	0.0	0.03383614315291334	0.0	0.03824497773850181	0.035175574372515096
ATTGATGAGTCCTAAC-1_3	0.0	0.0	0.0	0.0	0.0	0.02560794432715615	0.020615124356620954	0.028117913832199547	0.011148904006046864	0.016956036145801604	0.01958031890004679	0.03676708778749595	0.0	0.029552829610201958	0.033968560656158775	0.04671347371288421	0.0	0.033533424334646136	0.032239358847864844	0.026743162684113517	0.06253149407911313	0.0	0.027666736797811908	0.019457879490910043	0.022768290989865336	0.0588927394857314	0.0	0.03279583438313597	0.03859447004608295	0.0	0.03401915415432078	0.015370299063021436	0.028613199665831243	0.0	0.046068843135793895	0.025643965451349077	0.14625850340136054	0.012899277358002025	0.005732630130703967	0.012219702695893172	0.04609738632295023	0.043546670368827804	0.05121381886087768	0.0311144065469325	0.11337868480725624	0.006073153899240856	0.0	0.028074648894289334	0.028362014021669855
TAACCTACCGTCCGAG-1_3	0.0	0.0	0.0	0.0	0.01707766439909297	0.026053639846743294	0.02288269805276608	0.0	0.0	0.014141311582676189	0.011247885397545261	0.028891318432134758	0.0	0.025602030191817914	0.04738328129222949	0.05352971082976978	0.027494331065759638	0.029751648466404105	0.02550010674329104	0.03684207613069638	0.05887818090199043	0.01951733074182054	0.025253056549080114	0.0036176320239078292	0.0053681336480170296	0.010631925726265349	0.0	0.0	0.04519889272913467	0.02865388579674294	0.033620263403530706	0.020333290548923973	0.019881051835939054	0.0	0.05100164823173113	0.019724494042311056	0.22590702947845806	0.018374016273175937	0.008681749853499452	0.005395985554715713	0.049577067669172935	0.05572909435883197	0.06199527430019627	0.017681582436896326	0.11183997408487205	0.030247461303361926	0.0	0.042140356368077225	0.04116751863269208
CTTAGTAGGCCTACAG-1_3	0.10018552875695733	0.0	0.0	0.0	0.0	0.025639221205723668	0.011238887089227226	0.011186696900982616	0.0	0.019505646371318013	0.0	0.028709102688694525	0.01726844583987441	0.031185968363248915	0.04702340220393596	0.055662644088660986	0.0	0.03447420634920635	0.031039218062118824	0.027089110664607584	0.060507999496094735	0.0	0.02927975313836875	0.00778577326884511	0.0071845064556434815	0.027103923330338425	0.006424792139077854	0.0	0.044176541584375686	0.03839414553700268	0.0357053461224983	0.01241817481709665	0.03385447746350002	0.0	0.05043356579794973	0.03482466644585425	0.0	0.011357484170138644	0.02149099340110576	0.015411102712690014	0.03737394080439193	0.03565643944652691	0.07149812305874731	0.014064449309135418	0.0	0.02056590752242926	0.0	0.05365159144397497	0.026632067741054356
CTAGATGTGAGTGTAA-1_3	0.06988249845392702	0.0	0.0	0.0	0.0	0.02413793103448276	0.0067667278551632295	0.0	0.0041572184429327285	0.021993208560372738	0.01711478242090487	0.020185455134434725	0.0	0.041631378120190514	0.041195373612956034	0.05036176169994209	0.02585034013605442	0.040096521064566175	0.01686543998430585	0.034327264944491495	0.04597348198538675	0.03765792031098154	0.011723589779554433	0.017334486781225015	0.005692072747466334	0.018397296025328372	0.0	0.02296968169984043	0.04133007369614512	0.025355596784168214	0.03642236303620596	0.02227998117485988	0.03626128814098739	0.0	0.04803995706882147	0.03281187631107374	0.0	0.014492071338339258	0.0153507095722184	0.008020492147476275	0.05005818116720372	0.043118607987412655	0.05718858972160293	0.02335051667725914	0.031098153547133137	0.018672976436951594	0.0	0.051276622511882516	0.03511053879805587
ACTCCCGAATTCGTTT-1_3	0.0	0.0	0.0	0.0	0.0	0.025733051841426227	0.025006298815822624	0.0	0.0	0.028925666452318904	0.0028614620451355146	0.017836896663427276	0.0	0.028350742349594903	0.04206847574194513	0.05079947308282934	0.0727891156462585	0.032205700262561164	0.03759383312273171	0.028131567245829714	0.08822278911564625	0.0	0.018806835448956213	0.004567915798303907	0.0	0.016236683352586316	0.03426555807508189	0.035567313345091126	0.04126264080901178	0.00046382189239332097	0.036990181245599565	0.014846190048346383	0.04932967338982377	0.0	0.05107933020174589	0.01707049861142959	0.0	0.011526179099090617	0.026433794491579402	0.01501217771059041	0.05097565341926244	0.06905687445046045	0.05632824558394787	0.014374377201861136	0.0	0.021187025534851623	0.0	0.04742266775902964	0.04132143615891226
ATTATAGCTACTTTAC-1_3	0.0	0.03155706727135298	0.0	0.0	0.0	0.02129955430448041	0.050129575639779725	0.0	0.0	0.018180074683272977	0.008800345535039413	0.01733074182053774	0.0	0.02155409240894037	0.042588407580558284	0.04954040304796838	0.03202947845804989	0.02916610723236663	0.022508409640361656	0.024431307646465148	0.17304421768707484	0.0	0.030939523575753327	0.010138544820625746	0.0038525614327363598	0.15205579086980706	0.0	0.0	0.04025114750201156	0.0	0.058653586502572755	0.0172528130749155	0.014132553606237816	0.0	0.05153564571948565	0.020051466279395653	0.0873015873015873	0.012220574504311528	0.01370098601238248	0.013920382968002016	0.11146541950113378	0.08122772918691286	0.05737342556070047	0.013326899387205863	0.0	0.025386966380755202	0.11550453514739228	0.04055857796433864	0.02963887913355272
CGTGTGTTAAACCCTG-1_3	0.0	0.0	0.0	0.08654572940287227	0.0	0.01961842208147627	0.015441097073750135	0.02033257747543462	0.0	0.02188603467921165	0.01724075873735738	0.017371234207968902	0.0	0.03419118651476655	0.038901923124843064	0.04596593337013852	0.0	0.029834631220909416	0.035026224230150074	0.029328085994365198	0.1465340765936004	0.0	0.041868293709236275	0.0079496152989134	0.007462168540885742	0.0923501476062123	0.0	0.006928697404887881	0.0377515589569161	0.0013914656771799629	0.03679412674984803	0.006749240576733838	0.007329832517802443	0.0	0.05067295309330133	0.021788240889364485	0.2757936507936508	0.025225776585143862	0.010949323549644577	0.05584950029394474	0.1096453932450173	0.09295895228839836	0.05831189618704625	0.018783984181908058	0.024295432458697766	0.016957507640737453	0.11748866213151928	0.04450611999423134	0.02416288376408562
CATTCCCATTCCGTCG-1_3	0.0	0.0	0.0	0.0	0.0	0.015528970208773165	0.025834143181081955	0.01492819349962207	0.0	0.005595604742726278	0.0031494079113126732	0.01761418853255588	0.0	0.03848348799582305	0.036752232592107005	0.05276553537508538	0.0	0.03724154135338346	0.02079186212228742	0.02343220987879828	0.1785241874527589	0.0016196954972465176	0.02206208944058723	0.0030081396720537928	0.00426905456059975	0.04856030462499465	0.02834467120181406	0.0001679684219366759	0.03479422683051715	0.0	0.0390123785602695	0.008278783211397767	0.012103671878107968	0.04146420472951085	0.05111394359654838	0.016310394320025137	0.0	0.016840069361077764	0.06147290376824887	0.025342235659695976	0.1800669829335243	0.1025151557221528	0.054747613331046704	0.010262928700892121	0.03385163589245222	0.021640540274080647	0.0	0.038538013310872386	0.0369727240800718
TGCCGAAAGCGTATTC-1_3	0.0	0.0	0.0	0.0	0.0	0.02015012901712409	0.018932440701148183	0.01798941798941799	0.0	0.00952719396216198	0.0	0.03806284418529317	0.0	0.02714865508898785	0.04167361506450988	0.05749770487439971	0.02624716553287982	0.019399316744241557	0.023962426361553952	0.02632710257957265	0.1655328798185941	0.11062520246193716	0.011706056993244033	0.018723867196204107	0.0072423527234022865	0.01020408163265306	0.0	0.0	0.04220155804257187	0.0191713048855906	0.031031480926610268	0.023638386172078894	0.004366073914946095	0.0	0.05263481917275572	0.026446533669647634	0.17857142857142858	0.014513648596693579	0.004401386022573823	0.02353657512387671	0.12683494450411745	0.09640658984682308	0.058030831380171115	0.012110726643598616	0.014010366051182378	0.02704328108054816	0.0	0.05185655678599812	0.022638883469257683
CAACACATCTCCTGCC-1_3	0.0	0.0	0.0	0.0	0.0	0.0063335679099225895	0.01815858618579707	0.0	0.0	0.01779650500332803	0.0	0.01731049562682216	0.0	0.027311058292125417	0.040372108268497596	0.0516359073049975	0.0	0.03222714524406254	0.029968900197907832	0.031099339654494833	0.22149785840262032	0.0	0.015586647029946	0.0026739019307144823	0.00674487482067657	0.032794249775381853	0.0	0.0	0.0368955041694097	0.0	0.042720767843116944	0.01378727591665597	0.047231173171022794	0.0	0.051817837365661715	0.016272176785820446	0.0	0.013817291622531366	0.026032510382430124	0.017363735617703872	0.13800871225683256	0.0949257253921977	0.05854627565311839	0.008917292407158942	0.0	0.00979000295770482	0.0	0.042964231249558914	0.031494560858122723
CTGCCTCATATGCAAC-1_3	0.0	0.0	0.0	0.0	0.02118764172335601	0.029439361951677224	0.034076593600403125	0.04334845049130764	0.0	0.018563644363217925	0.011967750062988159	0.019659054097829608	0.005930577359148787	0.03055456899404117	0.040289685894081495	0.050694983785964334	0.0	0.028546999940327007	0.023838373347642706	0.021394345641701215	0.17330404383975812	0.0	0.017573696145124718	0.004875938814832292	0.003401360544217687	0.05348051170153596	0.0	0.0	0.03893392034233048	0.0	0.04287551525957492	0.013744491507294742	0.04157218442932729	0.0	0.05052445898735475	0.014994012586307932	0.0	0.01883498497438191	0.02747840709317435	0.009868144788779709	0.1660139933166249	0.10355638854181128	0.05624154423674232	0.015763168012302962	0.015468091998704244	0.01748989450852805	0.0	0.041402397675353406	0.021752231804130193
TCCCGCCTATGTGCGT-1_3	0.0	0.0	0.0	0.0	0.0	0.016107592462272266	0.025600187164813014	0.016855631141345428	0.0	0.023110073216683024	0.006496778605622143	0.029417719468739875	0.0	0.03994056346322554	0.03857702562569124	0.04807235441937741	0.0	0.02856285057882802	0.023120019848482228	0.04246211638981603	0.16651706979087932	0.01004211208292841	0.022412745166795242	0.014962054185836184	0.0014114489333148226	0.02239763830060326	0.09284454522549761	0.016964810615604266	0.03711494678516568	0.0	0.037382290237102635	0.011712232062636375	0.014908302502287465	0.0	0.044526565384174335	0.025130151935930427	0.2205215419501134	0.02061805114202544	0.012420698616525262	0.006571764508272445	0.10097416159446235	0.09223008931463741	0.06251167133520075	0.01926653014146835	0.026482021379980562	0.03330375628512274	0.061933106575963716	0.047573021089355905	0.025944858504268503
GGTTACCCGACACTTT-1_3	0.04184704184704185	0.0	0.0	0.0	0.0	0.0067245288920165765	0.02425943922542562	0.03140589569160998	0.0	0.015466883270721224	0.007396609437425764	0.01761418853255588	0.017442874585731728	0.03302552614084456	0.03474007241668152	0.045186162498011585	0.009467120181405896	0.03116701724549469	0.03040164326969125	0.027896322619093746	0.13251133786848074	0.0	0.030705753091614652	0.008421480345510072	0.0019204960895922996	0.03820647755957729	0.001889644746787604	0.0	0.0344062019969278	0.0	0.04083975442633098	0.0141295511915458	0.0475593746270438	0.0	0.04793056817227007	0.016416554137260397	0.0	0.015388508344514277	0.010993910672883385	0.016502897455278408	0.10787385129490393	0.11121523439307696	0.05678176032317689	0.02033754678341925	0.010123096857790736	0.02699398600019718	0.0	0.037534634963593015	0.029461115230030827
ATGTTTCGGCCCGGAG-1_3	0.0	0.017195767195767195	0.0	0.0	0.0	0.016052857924779108	0.0191843933340532	0.0	0.0	0.02337518755429203	0.01808659971925278	0.033527696793002916	0.0	0.028733224659788056	0.041888296597872736	0.050370599103159525	0.0	0.03572920396228667	0.030716103235187205	0.02912512984580868	0.15873015873015872	0.0	0.02680178600649882	0.0032244111517439346	0.001816372807626452	0.049309031788816154	0.0	0.0	0.03709380257479336	0.007318078746650175	0.0406862400570161	0.013616138279211055	0.04217885984803278	0.04292193067703272	0.04631615716277966	0.026365852208548837	0.0	0.0203846244380105	0.017452673953476522	0.0	0.11193534431316386	0.11660650654819751	0.04941786238304846	0.018827138698616703	0.0	0.017884255151335897	0.05853174603174603	0.04360246579461735	0.03112819378866907
GCGTCTAACCTCCTAA-1_3	0.0	0.0	0.0	0.0	0.015022675736961451	0.020619282195636874	0.0286776086095814	0.022675736961451247	0.0	0.01661195157996864	0.0	0.017290249433106575	0.0	0.03016449774912196	0.041338654368481685	0.04969115874991292	0.0	0.031606173171022794	0.030459342345929043	0.03472118437828074	0.16291887125220458	0.0	0.04595343291955958	0.03197541058812735	0.004639270674256097	0.04738373336756086	0.0	0.0	0.03861047107014849	0.0	0.03625651819546017	0.01051426860052197	0.02174086008672475	0.0	0.04890925530470092	0.020921976780724775	0.0	0.023079820163359462	0.024261764630946012	0.03445452254976065	0.1291062477622628	0.10366051182377713	0.05326035175975152	0.020926017465809854	0.04964366699060577	0.023740510697032435	0.00977891156462585	0.04047266177558078	0.03502599255125887
ATATGTCTCCCTAGCC-1_3	0.024531024531024532	0.0	0.0	0.0	0.0	0.027844241144733755	0.023989489975884532	0.0	0.040249433106575964	0.023555690933089655	0.012597631645250693	0.017836896663427276	0.0	0.02777550109735996	0.04339490093022275	0.047841022393979755	0.0	0.030281246270438	0.037481319924068016	0.03514001206666556	0.05323286722096246	0.0	0.03325969563082965	0.011750750396497712	0.003632745615252904	0.004706285029735164	0.0	0.0	0.042000973776607414	0.0380849309420738	0.030628274510819373	0.0352543533136525	0.042447388312049965	0.0	0.04781430944163574	0.02366090006539445	0.0	0.024725576505111847	0.008942903003898188	0.00266649869824473	0.041584616302661415	0.056793465685593965	0.0588968920901694	0.01653210303729335	0.0	0.027013704032337573	0.0	0.04225542269230651	0.03241373031047983
TCTTTAAGACTATGAA-1_3	0.0	0.0	0.0	0.0	0.0	0.02439596528266479	0.012831587661519634	0.0	0.012755102040816327	0.016521699890569827	0.005219018824461001	0.022068351149983803	0.0	0.04126710925333989	0.036257698345610434	0.04649097909070399	0.0	0.035359044933762976	0.032403801215142546	0.028248728295223704	0.053728898966994204	0.0	0.03041938424854478	0.021797543680285216	0.01100236012772456	0.029927694348179525	0.0	0.0	0.03278724124058226	0.0	0.030728151329409776	0.019723612715526462	0.026206388988343876	0.0	0.044900178668531035	0.01987311778644042	0.0	0.019960925546689264	0.017720196692909373	0.01379440665154951	0.06311910729203962	0.06233513813688741	0.0534785342708512	0.026496873259107566	0.06389698736637513	0.03489105787242433	0.0	0.04677062525506369	0.040955069089458604
TCATTTAAGTCTCCGA-1_3	0.0	0.0	0.0	0.0	0.0	0.02054890921885996	0.03387863081740633	0.010468631897203326	0.0	0.011005065376067508	0.008548392902134399	0.017816650469711693	0.0	0.021991215049161118	0.040581518603496625	0.04923369317159846	0.0	0.025314402076620123	0.02198911795422155	0.03166484928660914	0.09008093978332074	0.0	0.0182457862870234	5.89831e+10	0.007045675413022352	0.018354511615967142	0.0	0.012765600067187369	0.0411500621754078	0.0	0.03397106531574021	0.00047062850297351647	0.047390301149699644	0.0	0.04930347809130644	0.025737386090516106	0.0	0.013770213967940117	0.017580065734158833	0.015306122448979591	0.04169277360066834	0.05822805312601231	0.055913794089064196	0.02186757055763482	0.04284094590217039	0.018022281376318644	0.0	0.04876050555540214	0.03609257597239023
GATATTGAGATTGGCG-1_3	0.0	0.0	0.0	0.0	0.0	0.02893893189459692	0.012750602886657308	0.0	0.048752834467120185	0.012291151950000564	0.008422416585681892	0.025672173631357306	0.0	0.025720417573544367	0.033974311054373846	0.04237794766385845	0.0	0.035003804153240246	0.021455401499022	0.025131506358985145	0.04504440665154951	0.0	0.025299810645907847	0.012216061761891654	0.02215512055162201	0.05298849099388183	0.0	0.0	0.0328003849389218	0.0	0.031189927484497514	0.016279467761947546	0.023222739388152922	0.0	0.042295718877934145	0.018836997970224294	0.0	0.015198236157207981	0.026249076409590053	0.04377676996724616	0.04070443967060509	0.03471932990883428	0.05124526000876541	0.017740429505135387	0.0	0.0222813763186434	0.0	0.035369853850426056	0.03308576457989187
TGACATCGAGCGGACC-1_3	0.0	0.0	0.0	0.0	0.0	0.028149190710767064	0.01733074182053774	0.04531368102796674	0.02362055933484505	0.020650714680565428	0.018428535435338157	0.023688046647230322	0.0	0.029194631891132177	0.035311757839230365	0.03947304124156158	0.0	0.0278234649122807	0.02401724048397985	0.032496046967742886	0.04568216175359033	0.06179138321995465	0.0260303434088412	0.024202744681687705	0.024353278726456568	0.0406024044838061	0.0	0.0	0.03205748025016458	0.03391053391053391	0.03470657793659425	0.010567749112223506	0.049230218403150734	0.0	0.04334495392190901	0.023618436138500343	0.0	0.019501918414424592	0.013025809574766236	0.03689006466784245	0.03861961451247165	0.055173770188347446	0.0542245469616418	0.024021373255184428	0.06867508908325234	0.01523217982845312	0.0	0.030787145710787698	0.030748819604323564
GCGTAAATGGCCATAA-1_3	0.0	0.0	0.0	0.0	0.0	0.025326452420048478	0.011382860022315805	0.016515495086923657	0.036375661375661374	0.01645401112352072	0.006064859806356405	0.017816650469711693	0.0	0.03377683067872397	0.04074252975351877	0.053972100837889794	0.0	0.03301967716911326	0.01910127918852019	0.03224604189383917	0.057106638951877044	0.02478134110787172	0.026258269630876404	0.01082012766570983	0.011627099819519645	0.027595944037992554	0.0	0.0	0.042146125923487675	0.0	0.03521397683597637	0.019028366063406493	0.016061980347694634	0.02453838678328474	0.04678964726572677	0.028166322708858823	0.0	0.014256683065383016	0.02166297230502688	0.011190896111531031	0.03755668934240363	0.030346152066268683	0.06278892509384706	0.012204881952781112	0.0	0.032761510401261955	0.0	0.04633030478767962	0.030222031451203807
TCTTTAGCAGGCGAAC-1_3	0.004225932797361369	0.0	0.0	0.0	0.02260487528344671	0.036531394166862144	0.009268257567577296	0.0	0.0	0.007248338804842003	0.01405535759277256	0.013807904114026564	0.010378510378510378	0.02836136685821138	0.04073102895708861	0.05458344120163731	0.0	0.03196327873254565	0.018538713195201745	0.02998584842127792	0.13757401108591585	0.0	0.02641606470767001	0.016207253614355183	0.003945115461150447	0.039703931887220295	0.04421768707482993	0.0	0.04329934258649697	0.0	0.0520493860041751	0.02860137765798143	0.02587818753232287	0.0	0.04781853703184062	0.030145141702124047	0.040249433106575964	0.015123696537438504	0.03565058982394456	0.0038002855463172922	0.10904493376297887	0.08882872877041974	0.06379599458831152	0.013546595108631689	0.0	0.03142068421571527	0.11153628117913832	0.0474932417712236	0.0382387499295448
TCTGATCGGGTGCTAG-1_3	0.0	0.010959939531368102	0.0	0.0	0.029336734693877552	0.020259598092110406	0.038728719000827846	0.0	0.0	0.014502318340271433	0.024601374941510996	0.014192581794622612	0.0	0.023540875520221476	0.0364810054762959	0.04454882977185984	0.016099773242630386	0.0364406179138322	0.027770565393248053	0.03543891112181244	0.14114071554547744	0.06503077421444768	0.034814269350351826	0.010210635313855793	0.008445555092785413	0.04539425833226372	0.08390022675736962	0.0	0.04247586131226684	0.0	0.03685639563057414	0.024429897745261626	0.016907347734415403	0.0	0.04976375697486328	0.03525355210748469	0.0	0.016086826887617794	0.022166169838722004	0.0	0.10379371046664279	0.08586699986116895	0.05191600449703691	0.017242190994044677	0.025672173631357306	0.013437838903677413	0.042091836734693876	0.02777087379832402	0.03592998703624216
GGGCGCAGCGTTACTC-1_3	0.060399917542774684	0.0	0.0	0.0	0.05031179138321996	0.014629759949956994	0.028875571392578195	0.011980347694633409	0.0	0.009194390857503863	0.007432602670697909	0.01739148040168448	0.0	0.02715169066287827	0.03725060043741362	0.048409215436136244	0.0	0.02799968671679198	0.020889950551891665	0.026736704988477626	0.17505196523053665	0.05790411402656301	0.025323187694321715	0.00437130536222196	0.0026377898098014717	0.08338681384503487	0.0	0.0	0.039804261758466825	0.021645021645021644	0.040289198876940664	0.018525649253412057	0.01729522218244023	0.0	0.04911350075647442	0.01988161057181924	0.0824829931972789	0.017571734576183416	0.013592702998802518	0.027315864617451918	0.14298767752715122	0.13538340506270535	0.06054517044913203	0.014472455648926238	0.0	0.005629498176082027	0.07908163265306123	0.0434981389939828	0.031936802764445486
TTGGCGATCCGAATAT-1_3	0.0	0.0	0.0	0.0	0.0	0.0265149738056142	0.0291005291005291	0.02906273620559335	0.0	0.023138276869620153	0.0	0.01668286362163913	0.0	0.027309540505180207	0.04315913460340462	0.0529880299972656	0.025793650793650792	0.03365836466165414	0.02850622861527987	0.026804972056628455	0.20706569664903	0.0	0.02171727797648269	0.01610894839631421	0.0	0.050613956274333634	0.0	0.0002519526329050139	0.04265072964669739	0.0	0.04224357859874057	0.02091088007530056	0.00450531089628834	0.0	0.049882657949375665	0.019834900252235724	0.0	0.016430101452345643	0.011802848480216056	0.017699672461577224	0.1317206707244301	0.1222523022814568	0.050495436269745994	0.014672535680939042	0.0	0.029281277728482696	0.0	0.049736267984866474	0.03904302320035726
CCACGTAAATTAGACT-1_3	0.0	0.0	0.0	0.0	0.0	0.011072015012901712	0.021263002555519564	0.0006046863189720333	0.0	0.01457000710732054	0.00773854515351114	0.017411726595400065	0.0	0.023882377582893934	0.033955143060323593	0.05123250584048383	0.0	0.02871203305883757	0.029083219377657763	0.028297622276466865	0.1907281431090955	0.04308390022675737	0.024808892629216636	0.004364751681019229	0.0011916331158313665	0.048324990373507896	0.09145880574452003	0.0	0.038881345548972275	0.0	0.03790078656077258	0.013723099302614127	0.00810558141385209	0.0	0.05014635388840536	0.029788444716213575	0.0	0.022106881968473664	0.012121327931921833	0.00430419081212732	0.19007712734216495	0.19586746263131102	0.05614912631719354	0.01478630667953456	0.03458049886621315	0.013023760228729173	0.0	0.03889241758949859	0.04392936269472735
TCTGATTGGAAATGGA-1_3	0.0	0.0	0.0	0.0	0.0	0.015317851278442412	0.04145520642119282	0.01216931216931217	0.0	0.02242190408501709	0.007936507936507936	0.0	0.0	0.03351577132414769	0.03839876328102388	0.05136246765250499	0.0	0.03185978338703903	0.01606630777841247	0.025459003780519532	0.14955750818846056	0.12026239067055394	0.037438343034808426	0.01711166162033214	0.002522097274283863	0.07818850810764558	0.0	0.004787100025195263	0.03797214450296248	0.0	0.038848383290238334	0.026269627347794464	0.02396865178820066	0.0	0.052653579104289895	0.02614079339601009	0.1377551020408163	0.025266969532911205	0.020006879156156846	0.00898631057361216	0.0991578649003461	0.11538016567171086	0.05219611654185484	0.021871493695517424	0.025834143181081955	0.03065168096223997	0.11380385487528345	0.04556626439479716	0.036335375450371354
ATGGCGGAATAGTCGC-1_3	0.0	0.09977324263038549	0.0	0.0	0.0	0.023934631323793885	0.02067811251484721	0.0	0.007369614512471655	0.02305366591080877	0.013443472627146097	0.01708778749595076	0.0	0.026027010536476974	0.03638947830470594	0.04891346726677833	0.0	0.03329659714763098	0.03398475590405797	0.031214655647992855	0.1344560972537163	0.05425979915775834	0.041020875704233586	0.02002804975554769	0.0	0.032323621272408336	0.0	0.019736289577559418	0.0384476035037671	0.0	0.03550990815031831	0.0063962691995037005	0.01592274336635239	0.0	0.04741427371849851	0.01966504454465931	0.0	0.02515712167219829	0.029809676679660627	0.04029142521206013	0.09234395512591001	0.12108380767272896	0.04866899140608624	0.020145313027171652	0.04721412374473599	0.013773045450064084	0.0	0.038786556571207643	0.033449963796863554
ATCGCTTTACGTCTCA-1_3	0.0	0.061035525321239605	0.0	0.0	0.0	0.012721870357338337	0.03785588309397833	0.007709750566893424	0.0	0.014209000349725297	0.005668934240362812	0.017128279883381923	0.0	0.024607879742704758	0.04615509207345942	0.062054166003861426	0.014852607709750568	0.030009920634920636	0.01729529810227738	0.025047556315718585	0.1645093222474175	0.0	0.029028449867919675	0.011337868480725623	0.0006247396917950854	0.053566080520258415	0.0709246661627614	0.015201142185269169	0.04099576658620437	0.008915687487116058	0.038112870669384305	0.010193385530312755	0.016380236305048337	0.0	0.05214679672847932	0.02391568362675907	0.0	0.055467284953196964	0.025064332849244565	0.021814898799025782	0.14043665711898795	0.11030126336248786	0.058242344556870364	0.00802674010780783	0.0	0.013713891353642907	0.0820578231292517	0.04521799698679652	0.027239066436007164
TACGTGCAAGGTTCCT-1_3	0.0	0.0	0.0	0.0	0.0	0.016725310813980765	0.03119713493863154	0.0026077097505668935	0.0	0.01758779797159328	0.0	0.01749271137026239	0.024245595674167102	0.03456607989023365	0.038282796917019836	0.050105996853884456	0.0	0.030175886143931258	0.02822638809552659	0.029135277653236504	0.21284486016628873	0.13686426951733074	0.03988708885616102	0.005033227163697849	0.0014345874404183441	0.04203568219740726	0.0	0.0	0.04015342696218272	0.0	0.03608759073685664	0.010910024387113335	0.02405816127620639	0.0	0.04598191331220595	0.01913424545848302	0.08276643990929705	0.018495633547536663	0.017045020255293128	0.033782648862013945	0.13398451485857502	0.11656022953399046	0.059240839192819986	0.020957402568870687	0.0	0.018820861678004536	0.0	0.037789315094553834	0.03412199806627558
CAGGACAGCTGCCCTT-1_3	0.0	0.036281179138321996	0.0	0.0	0.0	0.033028383767300024	0.03669510132095166	0.018669690098261527	0.0	0.017283198519872294	0.0	0.01692581794622611	0.0	0.029290252468680465	0.03772213309104989	0.044491646574570526	0.0340702947845805	0.027818802959780405	0.029192847622509562	0.03666402823673543	0.13960537918871252	0.0	0.0169775814105711	0.0023920936389970246	0.0	0.06237966884867154	0.0	0.0015537079029142521	0.03890706148050618	0.0	0.03211779545967381	0.01363753048389167	0.020577236742650277	0.0	0.05035403425722033	0.014047067016569425	0.0	0.02775816208836476	0.022140691482585545	0.017468715881414295	0.09800543024227235	0.10077976768938868	0.05316698107814554	0.015806322529011603	0.0	0.016799763383614316	0.0	0.04698081307398918	0.036961884817661925
GAAGTCTCCCTAGCGA-1_3	0.036590393733250876	0.0	0.0	0.0	0.0	0.02773477206974744	0.027480833603282583	0.0	0.0	0.008528784648187633	0.002015621063240111	0.017816650469711693	0.0	0.027572117646701696	0.039441981357208986	0.049730667140767355	0.0	0.03143368092851175	0.020073508623126943	0.03229770345892629	0.06912950365331318	0.0	0.01472169623863291	0.0020381948540495196	0.0067217363135730485	0.01869678689085697	0.0	0.0	0.04634582327554678	0.0	0.03337057135705469	0.007626320968639028	0.02837450769781597	0.0	0.049943958007346495	0.01940176819791587	0.0	0.02055135779802117	0.018357155596320927	0.01553707902914252	0.048827425707124956	0.04448377990652043	0.060040206558814	0.019505841552307196	0.030531260123096857	0.015705412599822537	0.10586734693877552	0.03742723972764568	0.031685331876536466
ACCGATGGTAGCATCG-1_3	0.05215419501133787	0.0553665910808768	0.0	0.0	0.0	0.04381890687309407	0.010860958139869705	0.027551020408163266	0.0	0.02458230390000113	0.0	0.028000485908649175	0.0	0.02743096346079708	0.04524796675503112	0.05654846379939719	0.0029478458049886623	0.03363132533715241	0.019684039858521865	0.029555950397517294	0.05353993449231544	0.008422416585681892	0.01923931084461276	0.0135333516836407	0.0	0.020087280195096906	0.0	0.0	0.043887951686050766	0.010925582354153782	0.04195072990225635	0.01158387883455269	0.024495763217567728	0.0	0.04975873671149498	0.015847537516879413	0.0	0.021541950113378686	0.011235955056179775	0.016397917191567985	0.038522645900465446	0.02109074922486001	0.06107109510470855	0.02111825122205745	0.0	0.03466430050280982	0.0	0.041789020524763805	0.03755804425020486
CGAGTTTATCGGACTG-1_3	0.0	0.0	0.0	0.0	0.0	0.02141684259910861	0.008881330309901738	0.02619047619047619	0.0	0.02720524362315407	0.0	0.017816650469711693	0.0	0.02639886833805365	0.048640222502074934	0.056050450135732115	0.0	0.03124440565699964	0.03580516175936023	0.031983121428663684	0.05572089947089947	0.0	0.019870491151787174	0.007635038601182284	0.01951733074182054	0.02288965900825739	0.0	0.0	0.04129407139199766	0.0	0.04063013641200544	0.01779831429427117	0.025291403110951984	0.0	0.05085421102333577	0.031389334760121276	0.0	0.014941270625897419	0.027822364901016586	0.02620307382212144	0.04967403628117914	0.04899578879170716	0.061136835686655615	0.018960525386625238	0.06300615484288953	0.018978605935127676	0.0	0.04442020380547348	0.030009581907970328
CATAACGGACAGTCGT-1_3	0.0	0.017951625094482237	0.09070294784580499	0.0	0.027706916099773243	0.019078895926186567	0.019616312133318936	0.04606953892668179	0.0	0.014423348112047473	0.012615628261886766	0.028648364107547782	0.0	0.025281777146378408	0.041839418213044585	0.049715071723324816	0.02528344671201814	0.03471289831722162	0.021813135771696295	0.03429036382657213	0.06298028470647518	0.0	0.024990064754424106	0.0016711887066965514	0.018105881808505715	0.04233517306293587	0.0	0.0	0.03876362372906152	0.014945372088229231	0.037519774993557325	0.01161596714157361	0.05355651032342762	0.0	0.049627681415143544	0.030255547912048715	0.0	0.013570133935927313	0.026293663532828863	0.007033677668598304	0.04484425349087003	0.018672775232541995	0.062337315878732445	0.020070773407402178	0.0	0.027161589273390515	0.0	0.045575469700735505	0.021784749591359807
TGACGATGCACTAGAA-1_3	0.0	0.0	0.0	0.0	0.0	0.010477754320118852	0.016808839938091638	0.0	0.008786848072562359	0.032400356494173124	0.0	0.017816650469711693	0.0	0.032230205781554035	0.04149631111954503	0.05666698897196048	0.0	0.03550076828977205	0.016963528413910092	0.028116806798661964	0.05832703451751071	0.0	0.021086097669308274	0.005675487921565543	0.00495164052015364	0.010353827065417362	0.0	0.02133198958595784	0.04249529112720357	0.0	0.033255897972747195	0.023338895306550294	0.025977642518995904	0.0	0.0504821830853059	0.014955795052103238	0.0	0.012907123633767233	0.016860302173303778	0.004283194759385236	0.03814968970044158	0.04058494145957703	0.06053373730444559	0.016575257554001993	0.0	0.025741890959282265	0.0	0.044094949662318694	0.03209288814314763
TAGGGAGCTTGGGATG-1_3	0.0	0.0	0.0	0.11035525321239607	0.0	0.020361247947454843	0.026329050138573947	0.0	0.035430839002267574	0.024745885087036474	0.018482525285246375	0.04083657272432783	0.0	0.02785442601851093	0.03570470171726059	0.045807899806720793	0.0	0.030150711600429647	0.02648964590076913	0.028149095276841413	0.03581664147140338	0.0	0.027427122051569768	0.01772115397218618	0.033111203665139526	0.04672057502246182	0.0	0.0	0.027724631519274377	0.0	0.02968869258778371	0.0063213964831215505	0.03219357918606039	0.0	0.0414467659199157	0.014760460988390362	0.0	0.016027979819378733	0.006853677800708298	0.052658100277147894	0.03666159446234634	0.024283863205146004	0.04681110539453877	0.020910324914279438	0.0	0.027970028591146605	0.0	0.036482161651309145	0.03798294333667183
AGGGTCGATGCGAACT-1_3	0.0	0.0	0.0	0.0	0.0	0.018117131910235357	0.010842961523233632	0.0	0.0	0.030600963436784333	0.035687290789331604	0.03275834143181082	0.0	0.02628503431716283	0.04456750296624708	0.04852410167796295	0.0	0.027647243107769424	0.02572801809443031	0.028251495879067657	0.030376039304610733	0.0	0.025457605722701452	0.012832107794948422	0.008214170021750197	0.010353827065417362	0.03968253968253968	0.0	0.03631489558188867	0.0	0.0344482545601166	0.01893210114234373	0.04650515176830966	0.0	0.04733870554358619	0.02332968143562044	0.0	0.022167690605654027	0.025675813396519656	0.03361468044007727	0.030153508771929825	0.021148595492618816	0.05377960708092761	0.020157082440819464	0.054340783932620665	0.04139800847875382	0.0	0.04108021196751141	0.03734776255945335
CATCTTACACCACCTC-1_3	0.05998763141620284	0.06160241874527589	0.0	0.0	0.0	0.023981546641645164	0.0071896483461109315	0.00653817082388511	0.0	0.017424216784557935	0.002105604146420473	0.017836896663427276	0.005581719867434153	0.023522662076878944	0.04106311445400927	0.056071763872903586	0.0	0.028067751223296335	0.01932342063203568	0.02977366699324156	0.07990047871000253	0.0	0.02673165486125722	0.009810860760489168	0.0	0.020237025627861206	0.0	0.010078105316200554	0.043483354363250674	0.0	0.036860094772003416	0.005914944594189877	0.027737995783108566	0.0	0.05535183855255767	0.0205228158679202	0.0	0.014109565394785365	0.016427170118983925	0.0232846224909717	0.04412071846282373	0.04686704613818316	0.07011757083785895	0.028336824926048852	0.028587625526401036	0.02932071379276348	0.0	0.04706212660977788	0.035444388080279915
CCGATCTCAACCTTAT-1_3	0.0	0.04799697656840514	0.0	0.0	0.0	0.03824380326843381	0.02034517510707987	0.015797430083144368	0.013983371126228269	0.02774111302895951	0.0	0.019355361192095886	0.0	0.025101160499898308	0.04067208737538408	0.048293809347061456	0.0	0.03327608455662967	0.01774246594312025	0.02627451848653755	0.08121535651297557	0.0	0.03282722023517311	0.017937425451876318	0.010007404322273128	0.013541265562828905	0.0	0.03199798437893676	0.04533547289883695	0.0	0.03423555392793333	0.00510204081632653	0.05324819986474122	0.0	0.04853299977646617	0.031635625536107076	0.0	0.01923710660734882	0.015611862722617137	0.017006802721088437	0.04410207065282253	0.08152852977925865	0.05786790906838926	0.02047485660931039	0.0	0.024696835255841466	0.0	0.046960868244456104	0.04606469738947204
CCGTGAGGCATTCATG-1_3	0.08699237270665842	0.0	0.0	0.0	0.0	0.013167565876925483	0.033401720476550406	0.0572562358276644	0.0	0.010288692591464447	0.0	0.015508584386135407	0.024943310657596373	0.036100562491841896	0.041115826437647475	0.05712965302275579	0.0013038548752834468	0.035113826232247285	0.026189610704332622	0.027891709979353824	0.1193231922398589	0.020570132815030773	0.02919208920681675	0.026653821451509314	0.007288629737609329	0.007251957386728276	0.0	0.0	0.044345123802209056	0.02396413110698825	0.04117884239068112	0.013263166901980919	0.009179695269920834	0.0	0.0477923788174479	0.024756469379262316	0.0	0.017318692182755457	0.01031873423526714	0.019253380364491476	0.09882593388232486	0.08523069091582211	0.05600049543626975	0.018148435844926206	0.0669744088111435	0.02313911071675047	0.0	0.033537997968695825	0.029519647247044135
TCTGGCCGTTCAAGTT-1_3	0.0	0.11224489795918367	0.0	0.0	0.0	0.022175306904370945	0.017654680919987044	0.0	0.0	0.009521553231574553	0.015891012489651947	0.017168772270813086	0.0	0.026553682606465165	0.04489719246391146	0.0521396392883915	0.02414965986394558	0.024970349982098104	0.023183488832343793	0.025751445140030516	0.2293635046611237	0.0	0.023423802510695	0.0	0.00922069508075339	0.06364180892482779	0.0	0.0	0.04109920177748519	0.0	0.042791051530273155	0.011412741197107773	0.019910888331940962	0.0	0.054689956461105374	0.026939115221619233	0.0	0.020586666038964606	0.024408265178730668	0.02315864617451919	0.12357903687790905	0.10831135175158499	0.058414794489224264	0.016371254384106585	0.0	0.012027999605639357	0.09212018140589569	0.049047404257147154	0.032207784324692276
GATCCGAATATAAGTG-1_3	0.0	0.0	0.0	0.0	0.0	0.026686996637735553	0.01618795666414714	0.0172713529856387	0.0	0.02897079229701831	0.008818342151675485	0.017431972789115645	0.0	0.030428592677588663	0.036128314385771215	0.03988268087305226	0.011678004535147392	0.0265125238691968	0.02168908275778505	0.031503406895711905	0.11296138825900731	0.0	0.025860859807840662	0.007517072339533116	0.009313249109167476	0.026676079236726137	0.0	0.01356345007138658	0.040117996123180455	0.0	0.03719610011849583	0.014215120010268258	0.024823964673588734	0.024052478134110787	0.046825846006856096	0.017724443085598784	0.33900226757369617	0.020888747655925115	0.0241343728502637	0.00594188292600991	0.09414906313402555	0.08947660696931833	0.05558985498961489	0.017077419202975307	0.03773890508584386	0.0225377107364685	0.052012471655328796	0.03671382851742411	0.03708328455665249
CCCGATAGCCTCGCCT-1_3	0.0	0.05366591080876795	0.0	0.0	0.0	0.009977324263038548	0.048410898751034805	0.016288737717309147	0.03647014361300076	0.015043828476664297	0.0	0.017533203757693554	0.0	0.023213033540055914	0.03483303718782526	0.0470888034260013	0.0	0.02908032730636114	0.02178717118738929	0.03330879408991695	0.1077648652053414	0.0	0.029642097388783692	0.0029294954976210137	0.011511407284002037	0.06362041672014718	0.0	0.014445284286554129	0.043106187367420085	0.0	0.03645442226192634	0.04113720960082146	0.028086088236464177	0.024862325882734047	0.0451477569199046	0.026055865542221883	0.0	0.020282622853062794	0.016382582995745115	0.0013437473754934072	0.08767827306361141	0.0858554306076172	0.05828521884944454	0.025182622068435218	0.03676708778749595	0.03085872029971409	0.0	0.04216797228589225	0.033703602537254546
AGTCGACGGTCTCAAG-1_3	0.02484023912595341	0.0	0.0	0.0	0.0	0.0222691375400735	0.010833963214915596	0.027399848828420257	0.0	0.02225268216739432	0.02181189936291977	0.031685293164885005	0.0	0.0363509973378017	0.04108180324820827	0.054645822871407464	0.0	0.027080349683733143	0.02457115161586263	0.025993147462402375	0.048343411438649536	0.059118885649497896	0.017252261729434042	0.0030409080780674507	0.01652089407191448	0.021691695546142985	0.0345175107079869	0.0	0.04281131135249799	0.0	0.029795967689232664	0.026569118213323067	0.028394398695150574	0.0	0.04875072067201774	0.023542001070090957	0.10005668934240362	0.01706172665144489	0.008254987388213713	0.013878390862517846	0.04425498269483232	0.04359294738303485	0.052245660168829436	0.023707522224576106	0.0	0.049255644286700186	0.0	0.05745184857885419	0.023829034481861577
GTGACCGCACACTACG-1_3	0.0	0.0	0.0	0.0	0.0	0.026288216435999687	0.012120721304394774	0.04066515495086924	0.0	0.01572071614715538	0.0	0.017836896663427276	0.05285190999476714	0.03054242669847948	0.042338265258202466	0.054515341212138226	0.026133786848072563	0.032024816505549586	0.020768782491792308	0.03448132711180485	0.061696900982615266	0.0	0.025229679500666246	0.008591876056781094	0.0004974779027257161	0.020515124288709195	0.0	0.0	0.045650921658986175	0.0	0.03165478625744298	0.014097462884524879	0.03580379520229144	0.0	0.05142810639364889	0.02956763229636424	0.0	0.01847209472024104	0.009662666564753243	0.022087847484672882	0.039615407566535386	0.05125179323430052	0.06227443358295699	0.020184544405997693	0.0	0.033481218574386275	0.0	0.044880469102390616	0.03794608984447826
GTATGTGGGTCTAGTT-1_3	0.0	0.0	0.0	0.0	0.0	0.013949487841113457	0.012768599503293381	0.017687074829931974	0.008975812547241118	0.014395144459110344	0.014541266241946514	0.021258503401360544	0.03279260422117565	0.019420083963973808	0.04090593690279719	0.04664849280687363	0.03701814058956916	0.02628408819668218	0.025099098163438402	0.03054951299749626	0.06382275132275132	0.0	0.019572433784510367	0.003905993996828018	0.008711647924475914	0.02477217302015146	0.0	0.0	0.038317880915807186	0.0	0.03447846421512234	0.009220040217344799	0.01917492143056053	0.0	0.04589577616178142	0.04271871045546808	0.0	0.017612927523950758	0.007388723279574002	0.010309061896363483	0.04407596371882086	0.04775787866166875	0.04877951180472189	0.014205682272909163	0.0	0.02412501232377009	0.0	0.031670855080868615	0.0394787615492341
CTTGAGTTAGGGTAAT-1_3	0.0	0.0	0.0	0.0391156462585034	0.0	0.03137070920322152	0.02535723284022604	0.02528344671201814	0.0	0.01628478920589795	0.0	0.025834143181081955	0.0	0.02711678156313842	0.045028493223155705	0.05505858158638666	0.0	0.03379729084616303	0.020053313946443718	0.033627066231971495	0.055933484504913075	0.0	0.03100381045889146	0.004889046177237754	0.01635892452218983	0.015402387370042356	0.019148400100781053	0.0	0.04289074500768049	0.0	0.030300283970757055	0.001176571257433791	0.037027091538369736	0.0	0.04624877994388931	0.029996517957994684	0.0	0.0207769382262709	0.01724247751535071	0.01660787771898883	0.03820563313044516	0.028124855384330603	0.05961051087101507	0.02623009988309049	0.05563654033041788	0.022468697623977126	0.0	0.039582815534874305	0.03265436193597898
TTAGCTGATTTGCCGT-1_3	0.03411667697381983	0.0	0.0	0.11980347694633409	0.0	0.031097036515755728	0.01566605478170104	0.0	0.0	0.01611556728827518	0.011337868480725623	0.017836896663427276	0.0	0.0210577760778564	0.043013457848622684	0.05925426872567765	0.02193877551020408	0.023904627640529898	0.014168008170189195	0.028311460195686627	0.07115299823633157	0.0	0.034153867732660076	0.004948029308062338	0.006513489749641353	0.021349420271253156	0.004787100025195263	0.0	0.03869561937678297	0.037260358688930115	0.03346798208135892	0.02251529542634664	0.041313601463977404	0.0	0.04911482187841345	0.015427144640627787	0.0	0.013532864126042574	0.01232515478101353	0.002771478961955152	0.04367690058479532	0.03466148364107548	0.060530879018273975	0.013836907311944386	0.015792031098153546	0.004633737552992212	0.0	0.042784727783761224	0.032888490004032205
GCTGTTGCTACCGAAC-1_3	0.025974025974025976	0.0	0.0	0.0	0.0	0.02563140198608179	0.02591512795594428	0.02161753590325019	0.0	0.014553084915558264	0.010276068099197351	0.017816650469711693	0.0	0.02908079787024136	0.03773890508584386	0.05577181201075876	0.036224489795918365	0.03241548812507459	0.021363082977041536	0.02890925830598038	0.059752141597379696	0.0	0.02722257287794843	0.012104649181445219	0.012922856217316859	0.02620545073375262	0.0	0.0	0.035704570806817354	0.012110904968047825	0.037104854629907064	0.0075300560475762635	0.016529418785057884	0.0	0.04918959738016235	0.027711958691091918	0.17205215419501133	0.022010765090349865	0.023287217508726338	0.024313429075333837	0.032092881012053945	0.042875653662825676	0.06405419310581376	0.025931941404012584	0.04842889536767088	0.027339051562654048	0.0	0.04227997017480876	0.029712586117939848
TATTACCATCCTGCTT-1_3	0.0	0.0	0.0	0.0	0.0	0.01352724998045195	0.02008422416585682	0.013492063492063493	0.0	0.02160399814984037	0.0	0.017816650469711693	0.0	0.024229950793347235	0.04503280602181701	0.06060743111244192	0.021541950113378686	0.034976764828738516	0.015815316796778084	0.028374192096149553	0.04525699168556312	0.0	0.011554106178553895	0.011593462047632156	0.0005900319311398028	0.0	0.0	0.0	0.03963796540121425	0.0	0.04218130971801445	0.00514482522568776	0.021134184668019255	0.0	0.04965727454657774	0.010238052774168343	0.06179138321995465	0.011267251998838752	0.02217253942775612	0.013353489543965735	0.039671350996538964	0.034059882456383916	0.06116827683454334	0.022750276581220724	0.0	0.020506753426008086	0.0	0.056575810297055225	0.029161951587518373
TTGAATTCACGTGAGG-1_3	0.05040197897340754	0.0	0.0	0.0	0.0	0.015575885526624443	0.024367418925242055	0.010695389266817838	0.0	0.01740729459279566	0.002015621063240111	0.017796404275996113	0.0	0.022129333661175313	0.046311311224968996	0.05272966591496755	0.0231859410430839	0.033437388113139996	0.0290457149781032	0.029302255211821643	0.02873047367094986	0.04616132167152575	0.023523154966453935	0.0018350307367648408	0.01225183951131473	0.023574209558037053	0.0	0.0	0.039477955160558846	0.0	0.03448154683298007	0.02544602746759081	0.03385447746350002	0.0	0.05145928487140992	0.033219530009257134	0.18679138321995464	0.017132343133331764	0.012987592040561543	0.020219198790627363	0.030418307673946772	0.03127169235040955	0.06473255969054288	0.021388947735957127	0.0	0.021719412402642215	0.06037414965986394	0.03573346343499059	0.02754039793100159
CCATCTCACCAGTGAA-1_3	0.0	0.0	0.0	0.0	0.04336734693877551	0.024278676988036593	0.013038548752834467	0.0030990173847316705	0.0	0.014276689116774405	0.001979627829967966	0.026886945254292194	0.0	0.01609613055396188	0.04331774975417048	0.050596212808828256	0.011337868480725623	0.02629341210168278	0.027704211455574595	0.02426802019967195	0.06707451499118165	0.0	0.024054982817869417	0.006108030880945827	0.0031468369660789487	0.0006845505497796603	0.03691106072058453	0.0	0.036718921439543556	0.0	0.03551484033889068	0.01158387883455269	0.023630504833512353	0.0	0.049195938765469675	0.009006598894239343	0.0	0.016398716349284814	0.01589212464011822	0.011736793482825228	0.0499015395631937	0.05532417048452034	0.056785571371405705	0.020266930301532378	0.0	0.0308291432515035	0.0	0.048280295428951917	0.03184141725523862
ACCCGGATGACGCATC-1_3	0.0	0.0	0.0	0.0	0.0	0.017640159512080693	0.011814778821581542	0.0	0.10270219198790627	0.03641091594183279	0.006892704171615736	0.023931000971817298	0.0	0.023739705610044105	0.03643739828983157	0.04299864527807149	0.028458049886621314	0.02717731829573935	0.02947268814226284	0.03197112856533989	0.053311602418745274	0.0	0.023154966453935527	0.00828385304025271	0.02382109306307557	0.041885936764642966	0.0	0.024313429075333837	0.032902105734767026	0.0	0.031072171482332284	0.011551790527531768	0.0359927596769702	0.12973760932944606	0.04264528774300056	0.015618232311651253	0.1660997732426304	0.01701857213473625	0.012802873958572193	0.052427143696984965	0.04230442176870748	0.034673052894627236	0.04780960003048838	0.019725537273733024	0.0	0.016750468303263336	0.0	0.034702469169896194	0.027594594243050947
GAAACAGATGACCACC-1_3	0.0	0.0	0.0	0.0	0.011267006802721089	0.019696614277895066	0.0031044163697224922	0.030272108843537416	0.0	0.016871425186990217	0.0	0.019051668286362164	0.0	0.028097271929744677	0.03913289745314863	0.05188491413683003	0.0	0.026078962286669054	0.020713968369366405	0.03361784095249166	0.06244488536155203	0.012876579203109815	0.01666783551908736	0.022538109656193885	0.0006594474524503679	0.001112394643391948	0.002771478961955152	0.0	0.03749382817643186	0.0	0.03132802876452375	0.017702049373208403	0.017384731670445956	0.0	0.04778577320775276	0.03480343448240719	0.0	0.017983664053856836	0.025306377232540957	0.014298311917359537	0.04097296813462227	0.0514947475588875	0.05020103279407001	0.017920893847735174	0.015387107223841918	0.018564527260179434	0.0	0.04623364907532702	0.03067077691497249
CAAGTGTGGTTGCAAA-1_3	0.0	0.0	0.13356009070294786	0.0	0.0	0.025404644616467277	0.025150271748911206	0.018972033257747545	0.0	0.02286752180142372	0.0022135838462369077	0.01872772918691286	0.0	0.035540499109059064	0.044673406133374734	0.05056814105743168	0.0	0.03019733112543263	0.024248036788931008	0.022641603427375832	0.05346119929453263	0.05992873339812115	0.04358066250555205	0.008880238029701283	0.0024873895136285806	0.011081162024558252	0.0	0.0	0.0400785650281618	0.0	0.03405552904504198	0.007861635220125786	0.03246210765007757	0.0	0.04989481227121471	0.023894451663312017	0.0	0.01842697863459109	0.019229789293994753	0.00510204081632653	0.04344193817878028	0.038028136424637884	0.05726290516206482	0.018148435844926206	0.0	0.036734693877551024	0.0	0.03706823279605031	0.04436293319112221
AACCCTACTGTCAATA-1_3	0.0	0.06934996220710507	0.0	0.11866969009826153	0.0	0.025576667448588632	0.014901198574667962	0.0	0.0	0.15414988549316908	0.0	0.017816650469711693	0.0	0.024469761130690562	0.038817104751170686	0.053064447542734046	0.0	0.02543654523212794	0.03335295101925418	0.027595578508050903	0.049288233812043336	0.01984126984126984	0.028040769572433785	0.006481590709501527	0.0	0.016771488469601678	0.0	0.0	0.044465702947845805	0.0	0.03509930345166887	0.005401531681855132	0.022984047420137647	0.0	0.05366053824621591	0.005048960907708901	0.0	0.01773454479831148	0.01221050217839945	0.01618795666414714	0.049718791025182	0.051159239205886435	0.06721355208750167	0.024641229040635863	0.0	0.022271517302573204	0.0	0.03967026594128856	0.026038076160993396
GTATCTCCCTAACTGT-1_4	0.0	0.08030990173847316	0.0	0.0	0.0	0.018179685667370396	0.0049130763416477706	0.027739984882842027	0.0045351473922902496	0.016899628839927346	0.0035633300939423387	0.020185455134434725	0.06035234606663178	0.02667814113597246	0.040532640218668474	0.045589044115277165	0.0	0.030682174185463658	0.033664526030938245	0.027166603012238257	0.01576278659611993	0.062196307094266275	0.03261098253734483	0.005983510938093927	0.011233745198759776	0.018803747914260045	0.0	0.0	0.039292228988369544	0.0	0.028144301041061703	0.050613956274333634	0.17352906074710586	0.0	0.04356769508082888	0.03314734133353716	0.1235827664399093	0.01624179083398065	0.00939514382532039	0.023305618543713782	0.022802542069459364	0.03510111527604239	0.05084128889651099	0.026747954083594223	0.11572724327826368	0.015912451937296658	0.0	0.02947692383223023	0.023191685852161133
ATTTGCCTAGTTACGA-1_4	0.0	0.0	0.0	0.0	0.033659297052154195	0.014363906482133083	0.023179642227261276	0.02887377173091459	0.007369614512471655	0.012189618799426902	0.02559118885649498	0.020813087139617752	0.0	0.026996876394466757	0.039189443035596884	0.04075394486084209	0.0	0.031237878923499225	0.02714741536987993	0.02926627662185026	0.026069223985890653	0.0	0.044305351006381936	0.012602728952852818	0.026505159887084084	0.022312069481880803	0.0	0.0	0.037889853522053984	0.0	0.031767610071035846	0.014161639498566723	0.19017782551617138	0.0	0.043535723929904444	0.015809319982674718	0.0	0.021345793219248482	0.011013019439985733	0.00944822373393802	0.017886979353144768	0.015028460363737332	0.05192362659349454	0.017579580851948624	0.0	0.040274080646751455	0.0	0.04421922129248632	0.032012677601314585
ACGTCCTAAACGAGAT-1_4	0.0	0.0	0.0	0.0	0.0	0.023301274532801626	0.010761976748371305	0.029931972789115645	0.02834467120181406	0.023437235590753714	0.016862829787999856	0.024133462908973113	0.0	0.02672367474432879	0.031086652750702985	0.038265436084261	0.0	0.032372598162071844	0.021683312850161267	0.02577635339462609	0.03160430839002268	0.0	0.03056549080113145	0.02268229064265398	0.01731917256698598	0.04391819620930133	0.0	0.0	0.03111341983029771	0.0	0.030051208447852588	0.0123433021007145	0.14632812189203168	0.0	0.03894746743566532	0.02297723084239938	0.16921768707482993	0.0197019984464374	0.03323014599098066	0.02278071722516167	0.031496151092015756	0.02383266231662733	0.03875931324910917	0.019431301932537722	0.06616456106252025	0.023819382825594006	0.0	0.036660130899450444	0.04115884722276419
CTGGGATCGCCCAGAT-1_4	0.0	0.0	0.0	0.0	0.0	0.02016576745640785	0.018140589569160998	0.0	0.027494331065759638	0.03253573402827134	0.007126660187884677	0.03970278587625527	0.0	0.023788274792290856	0.04169517905781642	0.045099348007581454	0.0	0.030970282849982097	0.029039945070479422	0.030467408010125666	0.027628180901990426	0.0	0.023815368071627277	0.013225328667112317	0.024145032162524872	0.043618705343772726	0.0	0.0	0.033974174347158215	0.0	0.02809744524962423	0.020782526847216876	0.17476230258185146	0.0	0.039948085192284016	0.01692612125998964	0.0	0.021955841159993408	0.006732655609060103	0.022738725119677502	0.027792696025778732	0.020836225646721274	0.04431772709083633	0.018587827287777855	0.0	0.023257418909592823	0.0	0.04099122734344076	0.02372497756272681
TCTGTGACTGACCGTT-1_4	0.0	0.0	0.0	0.0	0.0	0.0169442489639534	0.012903574128063923	0.0373015873015873	0.0	0.0043772069358423305	0.004175215059568801	0.018403790087463557	0.0	0.0367820488302416	0.039492297341590904	0.04398999398016887	0.0	0.03446861200620599	0.03664468331862007	0.025649044537804273	0.03239166036785084	0.0	0.023838745120041145	0.0	0.012598917117867555	0.008471313053523296	0.0	0.0	0.039666538658474144	0.0	0.03256354200190136	0.013231078594959996	0.11401519672196364	0.0	0.047848658612050426	0.02834467120181406	0.0	0.023248515092311434	0.017197890392111902	0.0013227513227513227	0.02968358395989975	0.027187745846637974	0.05553840583852589	0.03632433365503064	0.03393262066731455	0.029468599033816423	0.0	0.035230240043694516	0.03145770736592916
TTATCATACTCGCAAA-1_4	0.0	0.0	0.0	0.0	0.0	0.02290249433106576	0.014199330525861139	0.01602418745275888	0.005291005291005291	0.018653896052616734	0.02082208544793579	0.035410592808551994	0.0	0.030387612430067965	0.03392830786865324	0.037882308662422634	0.0	0.02603327515216613	0.031030563200683158	0.021392500585805246	0.011613441672965482	0.0	0.03314281038876032	0.012687926808488327	0.006305243185709658	0.028558593248620204	0.0	0.013185521122029059	0.03476393917782167	0.0	0.026066616604952658	0.027157403842039962	0.1489437880415324	0.0	0.045283832479624336	0.025584515953697335	0.2261904761904762	0.018217090757871778	0.012255089301638258	0.041005291005291	0.02021795560329395	0.008700078670924151	0.049921873511309285	0.029851156148734004	0.0	0.026126392586019915	0.0	0.041494450734736836	0.025725905403589096
[truncated: 125 more rows]
[truncated: 535 more columns]

## Sheet: Figure 4 DE genes-gastricvslgd
	avg_log2FC	adj_pvalue
[truncated: 8,183 more rows]

[truncated: 10 more sheets: Figure 4 ssGSEA_Hallmarks, Figure 5d ssGSEA_cellmarkers, Figure 6_DE, Figure 8 Multiplex IF, Supplementary Figure S10_DEA, Supplementary Figure S11_DEA, Supplementary Figure S12_DEA, Supplementary Figure S13_DEA , Supplementary Figure S18_DEA, Supplementary Note 2]
